# Supplementary material for: Pesticide Residues in Organic and Conventional Agricultural Soils across Europe: Measured and Predicted Concentrations
Source: Environ Sci Technol. 2024 Apr 3;58(15):6744–52. doi: 10.1021/acs.est.3c09059 (PMC11025110; doi:10.1021/acs.est.3c09059)
Supplement: Supplementary file 2 — es3c09059_si_002.xlsx [file es3c09059_si_002.xlsx]

## Sheet: Title
Supporting Information II:
Pesticide residues in organic and conventional agricultural soils across Europe: Measured and predicted concentrations
Dennis Knuth1, Lingtong Gai1, Vera Silva1, Paula Harkes1, Jakub Hofman2*, Marek Šudoma2, Zuzana Bílková2, Abdallah Alaoui3, Daniele Mandrioli4, Igor Pasković5, Marija Polić Pasković5, Isabelle Baldi6,
Mathilde Bureau6, Francisco Alcon7, Josefa Contreras7, Matjaž Glavan8, Nelson Abrantes9, Isabel Campos10, Trine Norgaard11, Esperanza Huerta Lwanga1, Paul T.J. Scheepers12, Coen J. Ritsema1, Violette Geissen1
1 Soil Physics and Land Management Group, Wageningen University and Research, Droevendaalsesteeg 3, 6708 PB Wageningen, the Netherlands
2 RECETOX, Faculty of Science, Masaryk University, Kamenice 753/5, 625 00 Brno, Czech Republic
3 Institute of Geography, University of Bern, Hallerstrasse 12, 3012 Bern, Switzerland
4 Cesare Maltoni Cancer Research Center, Ramazzini Institute, Via Saliceto 3, 40010 Bentivoglio BO, Italy
5 Department of Agriculture and Nutrition, Institute of Agriculture and Tourism, K. Huguesa 8, 52440 Poreč, Croatia
6 Univ. Bordeaux, INSERM, BPH, U1219, 146 Rue Léo Saignat, 33076 Bordeaux, France
7 Escuela Técnica Superior de Ingeniería Agronómica. Universidad Politécnica de Cartagena, Paseo Alfonso XIII, 48, 30203 Cartagena, Spain
8 Agronomy Department, Biotechnical Faculty, University of Ljubljana, Jamnikarjeva 101, 1000 Ljubljana, Slovenia
9 CESAM and Department of Biology, University of Aveiro, 3810-193 Aveiro, Portugal
10 CESAM and Department of Environment and Planning, University of Aveiro, 3810-193 Aveiro, Portugal
11 Dept. of Agroecology, Aarhus University, Blichers Allé 20, 8830 Tjele, Denmark
12 Radboud Institute for Biological and Environmental Sciences, Radboud University, Heyendaalseweg 135, 6525 AJ Nijmegen, The Netherlands
*Corresponding author E-mail: jakub.hofman@recetox.muni.cz
Summary: This supporting information consists of the 15 supporting tables Table S1 - Table S15

## Sheet: Table_S1 Soil abiotic
Table S1 available abiotic soil parameters
Sample_code	Sand	Silt	Clay	Texture	SOC	Organic Matter OM	pH	Bulk density (g/cm2)	Porosity
SP_EF01_S_A	46.04	29.39	24.57	loam	0.83173		7.98	1.41279	46.6872
SP_EF02_S_A	85.02	7.61	7.37	loamy sand	1.1803		8.1	1.33676	49.5561
SP_EF03_S_A	78.6	12.5	8.9	sandy loam	1.1627		8.03	1.34757	49.1484
SP_EF04_S_A	73.41	17.12	9.47	sandy loam	1.7206		7.73	1.35511	48.8638
SP_EF05_S_A	78.64	9.65	11.71	sandy loam	1.0101		8.14	1.33605	49.583
SP_EF06_S_A	87.9	7.81	4.29	sand	1.205		8.14	1.48861	43.826
SP_EF07_S_A	78.18	14.33	7.49	loamy sand	1.11		8.01	1.36968	48.3139
SP_EF08_S_A	70.24	16.33	13.43	sandy loam	0.81		8.06	1.27521	51.8789
SP_EF09_S_A	81.26	9.2	9.54	loamy sand	0.83888		8.3	1.38772	47.6332
SP_EF10_S_A	89.6	5.66	4.74	sand	0.99848		8.44	1.37783	48.0062
SP_EF11_S_A	76.72	13.5	9.77	sandy loam	1.0923		8.49	1.38089	47.8909
SP_EF12_S_A	89.55	4.77	5.69	sand	1.0267		8.68	1.56637	40.8917
SP_EF13_S_A	56.56	22.32	21.12	sandy clay loam	0.92759		7.91	1.41	46.7
SP_EF14_S_A	67.4	16.61	15.99	sandy loam	0.64301		7.82	1.35	49
SP_EF15_S_A	81.25	8.48	10.27	loamy sand	1.0511		8.18	1.34	49.6
SP_EF16_S_A	82.03	11.67	6.3	loamy sand	1.3262		8.2	1.5	43.8
SP_EF17_S_A	79.7	11.44	8.86	loamy sand	0.99		8.63	1.37	48.3139
SP_EF18_S_A	84.2	10.14	5.65	loamy sand	0.90209		8.09	1.28	51.8789
SP_EF19_S_A	79.67	10.2	10.13	sandy loam	1.0123		8.24	1.39	47.6332
SP_EF20_S_A	75.62	13.63	10.74	sandy loam	1.259		8.14	1.38	48.0062
PT_EF01_S_A	83.6213	9.97106	6.40759	loamy sand	1.16		6.54
PT_EF02_S_A	84.3569	9.50626	6.13682	loamy sand	1.95		6.14
PT_EF03_S_A	57.4794	24.7995	17.7211	sandy loam	0.96		8.42
PT_EF04_S_A	83.6831	11.0055	5.31132	loamy sand	1.82		5.33
PT_EF05_S_A	68.204	20.5866	11.2094	sandy loam	2.37		7.79
PT_EF06_S_A	83.5895	9.94552	6.465	loamy sand	2.19		5.94
PT_EF07_S_A	79.4307	13.7073	6.86195	loamy sand	0.64		5.92
PT_EF08_S_A	66.8308	20.2833	12.8859	sandy loam	1.11		8.25
PT_EF09_S_A	83.1283	10.6842	6.18749	loamy sand	1.87		6.72
PT_EF10_S_A	80.1888	12.8659	6.94528	loamy sand	1.66		6.84
PT_EF11_S_A	87.4654	7.08813	5.44651	loamy sand	1.09		6.92
PT_EF12_S_A	75.9959	14.8535	9.1506	sandy loam	0.73		7.24
PT_EF13_S_A	84.0769	8.98471	6.93835	loamy sand	3.25		6.89
PT_EF14_S_A	93.1566	4.30713	2.53628	sand	2.58		5.77
PT_EF15_S_A	71.1066	17.2361	11.6573	sandy loam	2.16		8.25
PT_EF16_S_A	53.4333	25.8075	20.7592	sandy clay loam	1.62		8.22
PT_EF17_S_A	84.2534	8.79416	6.95245	loamy sand	2.58		5.46
PT_EF18_S_A	85.8071	8.0956	6.09729	loamy sand	2.1		5.49
PT_EF19_S_A	58.7825	23.9955	17.222	sandy loam	1.31		8.19
PT_EF20_S_A	66.8595	20.3163	12.8242	sandy loam	1.35		8.25
FR_EF01_S_A	55.6632	38.8297	5.50714	sandy loam	2.38399	4.11	4.8	1.36909
FR_EF02_S_A	71.4639	11.5558	16.9803	sandy loam	2.5	4.31	6.9	1.39244
FR_EF03_S_A	70.3967	21.803	7.80023	sandy loam	2.69722	4.65	5.2	1.42364
FR_EF04_S_A	60.9221	31.9522	7.12567	sandy loam	3.38747	5.84	6.6	1.19811
FR_EF05_S_A	52.6444	41.5662	5.78937	sandy loam	1.64733	2.84	5.4	1.18167
FR_EF06_S_A	50.7574	43.9025	5.34007	sandy loam	1.40371	2.42	5.3	1.26701
FR_EF07_S_A	14.9638	83.5808	1.45547	silt	1.54872	2.67	5.5	1.04033
FR_EF08_S_A	70.3643	23.7105	5.92518	sandy loam	2.23318	3.85	5.8	1.37264
FR_EF09_S_A	62.0681	30.991	6.94095	sandy loam	1.81555	3.13	5.1	1.14481
FR_EF10_S_A	43.1807	51.8413	4.978	silty loam	2.18097	3.76	6.8	1.22355
FR_EF11_S_A	44.2211	50.4577	5.32116	silty loam	2.25638	3.89	6.9	1.18615
FR_EF12_S_A	70.8369	21.6457	7.5174	sandy loam	2.65661	4.58	6.9	1.34892
FR_EF13_S_A	50.9756	42.8141	6.2103	sandy loam	2.5058	4.32	7.3	1.28295
FR_EF14_S_A	43.1433	51.8441	5.01256	silty loam	2.43619	4.2	7.1	1.28295
FR_EF15_S_A	70.8292	23.6097	5.56114	sandy loam	3.54408	6.11	6.1	1.35002
FR_EF16_S_A	30.0992	66.7271	3.17372	silty loam	1.01508	1.75	7.5	1.26701
FR_EF17_S_A	39.611	56.2356	4.15338	silty loam	2.31439	3.99	6.9	1.26701
CH_EF01_S_A	4.184	79.709	16.107	Silt Loam	2.29814	3.962	7.4	1.24438	65.4338
CH_EF02_S_A	21.902	66.112	11.986	Silt Loam	2.42517	4.181	7.21	1.28791	64.2248
CH_EF03_S_A	30.174	57.336	12.49	Silt Loam	1.12761	1.944	5.76	1.26199	64.9448
CH_EF04_S_A	32.577	57.768	9.655	Silt Loam	0.74478	1.284	4.94	1.29649	63.9864
CH_EF05_S_A	36.38	56.098	7.522	Silt Loam	2.89153	4.985	7.11	1.20922	66.4106
CH_EF07_S_A	28.819	59.796	11.385	Silt Loam	1.07019	1.845	5.06	1.33838	62.8229
CH_EF08_S_A	30.425	61.088	8.487	Silt Loam	1.09977	1.896	7.23	1.32369	63.2308
CH_EF09_S_A	49.366	43.016	7.618	Loam	1.04176	1.796	4.26	1.3539	62.3916
CH_EF10_S_A	34.211	53.086	12.704	Silt Loam	1.81497	3.129	4.41	1.06033	70.5463
CH_EF11_S_A	34.514	52.776	12.711	Silt Loam	1.48086	2.553	4.55	1.15318	67.9673
CH_EF21_S_A	29.0063	56.4507	14.543	Silt Loam	2.38399	4.11	6.11	1.02959	71.4002
CH_EF22_S_A	23.2993	67.1427	9.558	Silt Loam	0.658933	1.136	4.71	1.31776	63.3955
CH_EF23_S_A	51.2365	41.589	7.1745	Loam	2.47158	4.261	7.15	1.14207	68.2757
CH_EF24_S_A	40.6088	49.465	9.9265	Loam	1.45592	2.51	5.94	1.17826	67.2707
CH_EF25_S_A	22.3153	67.9507	9.73367	Silt Loam	1.90893	3.291	7.23	1.18281	67.1441
CH_EF26_S_A	30.8757	58.9507	10.174	Silt Loam	1.34861	2.325	5.52	1.16224	67.7155
CH_EF27_S_A	13.839	67.177	18.984	Silt Loam	1.87471	3.232	6.74	1.07316	70.19
CH_EF28_S_A	39.334	51.954	8.7125	Silt Loam	1.09165	1.882	5.11	1.20426	66.5482
CH_EF29_S_A	30.5463	58.4023	11.0517	Silt Loam	1.05104	1.812	4.79	1.38491	61.5303
CH_EF30_S_A	32.411	58.441	9.14833	Silt Loam	1.29234	2.228	6.59	1.13747	68.4035
HR_EF01_S_A	27.5	57	15.5	silty loam	2.52		7.24	1.3	50.8
HR_EF02_S_A	26	51	23	silty loam	3.99		6.33	1.47	44.6
HR_EF03_S_A	25.5	48.5	26.5	loam	6.33		4.06	1.3	50.8
HR_EF04_S_A	32	41	27	loam	2.11		7.02	1.41	46.7
HR_EF05_S_A	19.5	54.5	26	silty loam	2.68		4.73	1.47	44.6
HR_EF06_S_A	35.48	37.83	26.7	loam	2.7		5.88	1.4	47.3
HR_EF07_S_A	19	57	23	silty loam	2.63		5.53	1.47	44.7
HR_EF08_S_A	34.5	39.5	25.5	loam	2.56		6.73	1.17	55.7
HR_EF09_S_A	25	50	25	loam	2.23		5.73	1.36	48.7
HR_EF10_S_A	22	46	32	clay loam	1.57		5.71	1.29	51.3
HR_EF11_S_A	29	56	14	silty loam	2.03		7.1	1.34	46.3
HR_EF12_S_A	24.5	55.2	20	silty loam	3.27		6.98	1.36	48.6
HR_EF13_S_A	22	63	15	silty loam	3.75		6.67	1.34	49.4
HR_EF14_S_A	24.5	56	20	silty loam	3.3		5.82	1.39	47.7
HR_EF15_S_A	36.5	46.5	17.5	loam	3.47		5.38	1.24	53.4
HR_EF16_S_A	21.5	52	26	silty loam	3.39		7.44	1.43	48.3
HR_EF17_S_A	15	55	30	silty clay loam	1.54		6.63	1.45	45.2
HR_EF18_S_A	18.5	54.5	27	silty loam	2.67		5.41	1.43	45.9
HR_EF19_S_A	30.5	46.5	23	loam	2.08		5.42	1.46	45
HR_EF20_S_A_R1/2	11	63	26	silty loam	2.58		4.52	1.41	46.7
HR_EF20_S_A_R2/2	35.5	37.8	26.7	loam	2.7		5.38	1.4	47.3
SL_EF01_S_A	5.2	69.4	25.4	silty loam	2.3	4	5.9	1.1443
SL_EF02_S_A	22.6	51.3	26.1	silty loam	2.7	4.7	6.9	1.1261
SL_EF03_S_A	26.9	52	21.1	silty loam	2.5	4.3	7.4	1.2101
SL_EF04_S_A	12.4	67.4	20.2	silty loam	2.4	4.1	7.2	1.1471
SL_EF05_S_A	11.2	66	22.8	silty loam	1.6	2.8	6.2	1.1428
SL_EF06_S_A	10.7	49.7	39.6	silty clay loam	2.4	4.1	5.4	1.1428
SL_EF09_S_A	21.2	49.6	29.2	clay loam	2.6	4.5	6.6	1.1428
SL_EF10_S_A	5.7	45.6	48.7	silty clay	3.4	5.9	7.2	1.4247
SL_EF11_S_A	20.2	55.5	24.3	silty loam	3.3	5.7	6.8	1.1218
SL_EF12_S_A	22.2	54	23.8	silty loam	2.5	4.3	7.4	1.305
SL_EF13_S_A	20.7	59.7	19.6	silty loam	1.7	2.9	7.2	1.1495
SL_EF14_S_A	24.1	55.6	20.3	silty loam	2.1	3.6	7.3	1.243
SL_EF17_S_A	0.5	71.6	27.9	silty clay loam	1.5	2.6	6.1	1.2862
SL_EF18_S_A	4.2	67	28.8	silty clay loam	1.6	2.8	7.2	1.4067
SL_EF19_S_A	14.7	64	21.3	silty loam	2.1	3.6	6.8	1.2266
SL_EF20_S_A	2.5	72.9	24.6	silty loam	1.9	3.3	6.3	1.3422
SL_EF21_S_A	7.9	64.4	27.7	silty clay loam	1.9	3.3	5.7	1.1929
SL_EF22_S_A	8.6	63.5	27.9	silty clay loam	1.9	3.3	6.1	1.3676
SL_EF23_S_A	3.1	70.3	26.6	silty loam	1.9	3.3	5.8	1.2593
SL_EF24_S_A	3.5	75.5	21	silty loam	1.5	2.6	5.5	1.1215
CZ_EF01_S_A	86.5041	8.21933	5.27659	loamy sand	1.21		6.9	1.41-1.45
CZ_EF02_S_A	82.7653	10.8548	6.37991	loamy sand	<0.1		7.3	1.41-1.45
CZ_EF03_S_A	81.933	10.4911	7.57595	loamy sand	1.48		6.8	1.46-1.50
CZ_EF04_S_A	91.5223	4.25825	4.2195	sand	2.11		7.2	1.36-1.45
CZ_EF05_S_A	77.184	13.941	8.87495	sandy loam	<0.1		6.1	1.46-1.50
CZ_EF06_S_A	78.0543	14.1786	7.76706	loamy sand	0.42		6.6	1.41-1.50
CZ_EF07_S_A	85.0014	9.43688	5.56172	loamy sand	<0.1		5.8	1.36-1.45
CZ_EF08_S_A	86.8033	8.5368	4.6599	loamy sand	<0.1		5.2	1.41-1.50
CZ_EF09_S_A	88.782	7.3184	3.89956	sand	1.65		6.5	1.46-1.50
CZ_EF10_S_A	82.1631	9.32367	8.51328	loamy sand	0.2		5.4	1.41-1.45
CZ_EF11_S_A	83.4878	9.3371	7.17507	loamy sand	1.83		6.1	1.46-1.50
CZ_EF12_S_A	72.2789	16.3688	11.3523	sandy loam	<0.1		7.2	1.46-1.55
CZ_EF13_S_A	79.7083	13.3336	6.95807	loamy sand	0.94		6.3	1.41-1.45
CZ_EF14_S_A	85.8867	9.1101	5.00316	loamy sand	0.76		5.7	1.36-1.45
CZ_EF15_S_A	81.3577	10.6765	7.96574	loamy sand	0.11		6.1	1.41-1.50
CZ_EF16_S_A	78.4673	12.7496	8.78314	sandy loam	1.06		5.5	1.31-1.35
CZ_EF17_S_A	83.1642	8.79811	8.03774	loamy sand	4.15		7.2	1.46-1.50
CZ_EF18_S_A	80.1794	12.1031	7.71758	loamy sand	0.85		5.5	1.31-1.35
CZ_EF19_S_A	79.8193	13.2286	6.95209	loamy sand	<0.1		7.1	1.31-1.35
CZ_EF20_S_A	74.4159	16.894	8.6901	sandy loam	0.17		6.9	1.46-1.50
CZ_EF21_S_A	75.8874	16.3108	7.80177	sandy loam	<0.1		6.3	1.41-1.45
CZ_EF22_S_A	73.2143	17.9128	8.87295	sandy loam	1.09		7.2	1.41-1.45
CZ_EF23_S_A	70.536	19.9316	9.53248	sandy loam	1.74		6	1.41-1.45
CZ_EF24_S_A	85.1895	9.06052	5.74995	loamy sand	<0.1		4.5	1.51-1.55
NL_EF01_S_A_Field 1	57.7608	36.185	6.0542	sandy loam	2.98724	5.15	6.8	1.47
NL_EF01_S_A_Field 2	68.5354	24.2096	7.2548	sandy loam	2.63341	4.54	6.9	1.25
NL_EF02_S_A	64.6105	28.8763	6.5133	sandy loam	2.88863	4.98	6.5	1.47
NL_EF03_S_A	57.1542	36.8255	6.0199	sandy loam	1.86195	3.21	6.9	1.43
NL_EF04_S_A	42.7823	52.9315	4.2862	silty loam	1.96636	3.39	7	1.44
NL_EF05_S_A_Field 1	53.9335	40.6777	5.3884	sandy loam	2.30858	3.98	7.1	1.49
NL_EF05_S_A_Field 2	57.5553	37.023	5.4216	sandy loam	2.57541	4.44	6.9	1.53
NL_EF06_S_A	46.7201	48.1724	5.1074	sandy loam	1.69954	2.93	6.7	1.63
NL_EF07_S_A_Field 1	40.3191	55.6801	4.0006	silty loam	1.57193	2.71	7.3	1.42
NL_EF07_S_A_Field 2	53.0849	41.4434	5.4719	sandy loam	1.97796	3.41	7.1	1.45
NL_EF08_S_A_Field 1	63.0264	30.9084	6.0653	sandy loam	2.00116	3.45	6.9	1.57
NL_EF08_S_A_Field 2	54.0831	40.2732	5.6437	sandy loam	2.15197	3.71	7.2	1.59
NL_EF09_S_A	64.9865	28.1106	6.903	sandy loam	2.09977	3.62	7.1	1.56
NL_EF10_S_A	48.4658	45.9369	5.5978	sandy loam	1.66473	2.87	7.2	1.42
NL_EF11_S_A	64.3202	28.1992	7.4804	sandy loam	2.29118	3.95	7	1.46
NL_EF12_S_A	51.4307	42.9247	5.6446	sandy loam	1.66473	2.87	6.1	1.33
NL_EF13_S_A	65.3764	27.6069	7.0164	sandy loam	2.4536	4.23	7	1.55
NL_EF14_S_A	44.1352	51.1196	4.7455	silty loam	1.69374	2.92	6.6	1.35
NL_EF15_S_A	63.7955	30.0246	6.1797	sandy loam	1.96056	3.38	7.4	1.52
NL_EF16_S_A	69.761	22.9485	7.2906	sandy loam	3.45128	5.95	7.1	1.21
DK_EF01_S_A	53.792	40.192	6.02	sandy loam	2.28147	3.93326	4.65	1.40666
DK_EF02_S_A	41.618	53.758	4.623	silty loam	2.76873	4.77329	7.19	1.24458
DK_EF03_S_A	33.562	63.438	3	silty loam	2.41416	4.16201	5.47	1.3548
DK_EF04_S_A	52.336	42.066	5.596	sandy loam	2.44517	4.21547	5.8	1.39522
DK_EF05_S_A	44.098	51.766	4.136	silty loam	1.65673	2.8562	5.83	1.27373
DK_EF06_S_A	56.505	25.013	18.479	sandy loam	2.86177	4.9337	5.52	1.29383
DK_EF07_S_A	17.608	81.061	1.331	silt	4.89279	8.43517	5.78	1.08688
DK_EF08_S_A	60.976	32.616	6.407	sandy loam	2.40146	4.14012	5.28	1.30711
DK_EF09_S_A	43.94	51.573	4.485	silty loam	2.21196	3.81342	5.29	1.44562
DK_EF10_S_A	73.068	19.956	6.977	sandy loam	2.96697	5.11506	5.11	1.34207
DK_EF11_S_A	19.48	78.541	1.98	silty loam	7.19241	12.3997	5.49	1.1344
DK_EF12_S_A	26.992	70.511	2.499	silty loam	1.76802	3.04807	5.29	1.39657
DK_EF13_S_A	35.81	61.042	3.148	silty loam	2.71254	4.67641	6.96	1.4338
DK_EF14_S_A	23.871	73.85	2.281	silty loam	1.82621	3.14839	5.47	1.48923
DK_EF15_S_A	13.281	85.846	0.876	silt	1.85803	3.20324	5.67	1.46823
DK_EF16_S_A	11.011	87.757	1.234	silt	2.57924	4.44661	6.22	1.46497
DK_EF17_S_A	60.117	34.323	5.557	sandy loam	1.83615	3.16552	5.16	1.36506
DK_EF18_S_A	58.492	36.078	5.431	sandy loam	2.20501	3.80144	5.28
DK_EF19_S_A	52.285	42.467	5.246	sandy loam	2.63576	4.54405	5.49	1.3766
DK_EF20_S_A	27.33	70.44	2.232	silty loam	2.47827	4.27253	5.67	1.37721
IT_EF01_S_A	9.5	63	27.5	silty loam	0.9		8.01	1.3	50.9434
IT_EF02_S_A	9.1	60.9	30	silty clay loam	1.3		7.94	1.3	50.9434
IT_EF03_S_A	9.8	60.2	30	silty clay loam	1.2		8.09	1.3	50.9434
IT_EF04_S_A	22.3	47.7	30	clay loam	0.8		7.97	1.2	54.717
IT_EF05_S_A	39.7	45.3	15	loam	0.9		8.06	1.35	49.0566
IT_EF06_S_A	40.9	44.1	15	loam	0.9		7.97	1.35	49.0566
IT_EF07_S_A	22.7	52.3	25	silty loam	1.1		7.93	1.3	50.9434
IT_EF08_S_A	18.2	51.8	30	silty clay loam	1.7		7.92	1.3	50.9434
IT_EF09_S_A	6.9	68.6	32.5	silty clay loam	1.4		7.85	1.3	50.9434
IT_EF10_S_A	7.1	62.9	30	silty clay loam	2.5		7.73	1.3	50.9434
IT_EF11_S_A	7.9	49.6	42.5	silty clay	1.4		8.15	1.3	50.9434
IT_EF12_S_A	8.6	53.9	37.5	silty clay loam	1.3		8.02	1.3	50.9434
IT_EF13_S_A	58.5	29	12.5	sandy loam	0.5		8.05	1.4	47.1698
IT_EF14_S_A	9.1	53.4	37.5	silty clay loam	0.9		8.11	1.3	50.9434
IT_EF15_S_A	13.9	30	56.1	clay	1.1		8.07	1.2	54.717
IT_EF16_S_A	15	55	30	silty clay loam	1.1		8.05	1.3	50.9434
IT_EF17_S_A	12.3	57.7	30	silty clay loam	1.2		7.98	1.3	50.9434
IT_EF18_S_A	12.3	57.7	30	silty clay loam	0.9		8.02	1.3	50.9434
IT_EF19_S_A	8.9	58.6	32.5	silty clay loam	1		8.09	1.3	50.9434
IT_EF20_S_A	29.4	50.6	20	silty loam	1		7.9	1.3	50.9434

## Sheet: Table_S2 LC
Table S 2 The LC-ESI-MS/MS apparatus
	Multi-residues		Glyphosate and AMPA
Type of LC/MS	Agilent 1200 chromatographic system (Agilent, Santa Clara, CA, USA) connected to an ESI/QqQ mass spectrometer Agilent Triple Quad 6410 (Agilent, Santa Clara, CA, USA)
Column	ACE 3 (C18, 150 mm x 2.1 mm i. d., 3 µm) with integrated guard column ACE 3 (C18, 2.1 mm × 10 mm, 3 μm), (ACE, Scotland, UK)		XBridge BEH Shield RP18 XP Column (100mm x 2.1 mm, 2.5um) + (XBridge VanGuard Cartridge, 2.5 µm, 2.1 mm X 5 mm (Waters, The Netherlands)
Column temperature	30 °C		25 °C
Mobile phases	A: formic acid 0.1% in Millipore water		A: ammonium acetate 5 mM in Millipore water
	B: formic acid 0.1% in Acetonitrile		B: ammonium acetate 5 mM in Millipore water: acetonitrile (10:90 v/v)
			mobile phases were adjusted to pH 9 with ammonia solution
ESI mode	Positive	Negative	Positive
LC gradient	0–1st minute: 90% A;	0–1st minute: 90% A;	0–1st minute: 100% A;
	1 st–28th minute: gradient linearly decreased to 2% A;	1 st–7th minute: gradient linearly decreased to 2% A;	1 st–6th minute: gradient linearly decreased to 0% A;
	28th–30th minute: 2% A;	7th–12th minute: 2% A;	6th–8th minute: 0% A;
	30th–31st minute: gradient linearly increased to 90% A	12th–13th minute: gradient linearly increased to 90% A	8th–9th minute: gradient linearly increased to 100% A
	31st–41st minute: 90% A	13th–23rd minute: 90% A	9th–14th minute: 100% A
Flow rate	0.3 mL min-1		0.6 mL min-1
Mass spectrometer conditions:
Capillary	4 kV	3.5 kV	3.5 kV
Gas temperature	350 °C		350 °C
Gas Flow	9 L/min		11 L/min
Nebulizer	40 psi		45 psi
Injection volume	5 µL		10 µL

## Sheet: Table_S3 GC
Table S 3 The GC-APCI-MS/MS apparatus
Type of GC-MS	GC-APCI-MS/MS (Agilent A7890 GC, Waters Xevo TQ-S MS)
Data acquisition mode	MRM, auto dwell time for min 12 points per chromatographic peak
MS Peak width	0.5 Da FWHM
Collision gas	Ar
Column	Restek Rxi5 Sil MS (30m x 0,25 mm, x 0,25 µm), Restek 0.53 mm i.d. deactivated guard column, SilTite µ-union
Inlet	SSL inlet
	Pulsed splitless injection 260°C
Oven temperature program	65°C (1 min hold)
	45°C/min to165°C
	4°C/min to 285°C
	45°C/min to 320°C (5 min hold)
Carrier gas	Helium 5.5
Flow rate	1.5 mL/min
Mass spectrometer conditions:
transfer line temperature	290 °C
ion source temperature	150 °C
Injection volume	1 µL

## Sheet: Table S4 LC method
Table S 4 Acquisition parameters for the compounds analysed by LC-MS/MS-based method
Compound Name	Ret Time (min)	Prec Ion	Prod Ion	Frag (V)	CE (V)	Prec Ion2/3	Prod Ion2/3	Frag (V)	CE (V)	LOQ µg/kg	LOD µg/kg
Multi-residue method (positive ionization)
Acetamiprid	10.95	223.1	126.1	108	8	223.1/223.1	126.1/56	108/108	2023-08-12	4	1.33333
Acetamiprid-N-desmethyl	9.61	209.1	125.9	117	17	209.1	90	117	33	4	1.33333
Aclonifen	21.89	264.9	247.8	108	12	264.9/264.9	181.8/127	108/108	32/32	20	6.66667
Ametoctradin	19.47	276	176	126	33	276	149	126	41	4	1.33333
Atrazine	14.65	216.1	174.1	126	16	216.1	96	126	24	4	1.33333
Azoxystrobin	19.28	404.1	344.2	99	24	404.1	329	99	32	4	1.33333
Azoxystrobin-O-demethyl (CyPM)	16.52	390.1	329.1	108	29	390.1	172	108	61	20	6.66667
Bixafen	20.95	414	394.1	117	12	414	265.9	117	24	4	1.33333
Boscalid	19.4	343	307.1	126	17	343/343	140/111.9	126/126	17/49	4	1.33333
Carbendazim	5.3	192	159.9	108	17	192	131.9	108	33	4	1.33333
Carfentrazone-ethyl	20.9	429	412	99	9	429/429	366/346	99/99	21/29	4	1.33333
Clomazone	16.93	239.9	124.7	99	20	239.9	88.9	99	60	4	1.33333
Clothianidin	9.3	250	169	117	13	250	132	117	53	20	6.66667
Cyantraniliprole	16.23	473.1	441.9	108	14	473.1	283.9	108	12	4	1.33333
Cyflufenamid	22.88	413.1	222.9	108	20	413.1	202.9	108	44	4	1.33333
Cymoxanil	11.05	199.1	127.9	99	4	199.1	111	99	16	4	1.33333
Cyproconazole	17.88	292.1	125.1	108	36	292.1	70.1	108	44	4	1.33333
Cyprodinil	19.3	226.2	108	135	28	226.2	93.1	135	40	4	1.33333
Cyprodinil metabolite CGA304075	11.58	242	108	108	29	242	93	108	41	4	1.33333
DEAMPY	3	182.1	154	117	17	182.1/182.1	109/84.1	117/117	25/25	20	6.66667
Difenoconazole	22.12	406	251	126	24	406	187.9	126	52	4	1.33333
Diflufenican	22.93	394.8	265.9	135	24	394.8	246	135	40	4	1.33333
Diflufenican AE-B107137	20.06	395.1	186	108	13	395.1	145	108	53	20	6.66667
Dimethenamid (P)	17.94	275.9	243.9	135	8	275.9	167.8	135	24	4	1.33333
Dimethoate	10.08	230.1	199	90	4	230.1	125.1	90	20	4	1.33333
Dimethomorph	18.17	388	301.1	126	20	388	165.1	126	32	4	1.33333
Dimoxystrobin	20.31	327.3	205.1	90	4	327.3	115.9	90	20	4	1.33333
Dinotefuran	3	203.2	157.2	117	0	203.2	114.2	117	10	20	6.66667
Diuron	15.91	233	160	108	24	233	72.1	108	24	4	1.33333
Emamectin B1a	20.76	886.7	158	135	36	886.7	126	135	44	4	1.33333
Epoxiconazole	19.14	330.2	121.1	108	20	330.2	101.1	108	56	4	1.33333
Ethofumesate	19.35	287	161	135	17	287	121	135	9	20	6.66667
Famoxadone	22.5	392	331	108	4	392	238	108	15	20	6.66667
Fenbuconazole	20.46	337.1	125.1	108	32	337.1	70.1	108	16	4	1.33333
Fenhexamid	18.84	302.1	97.2	126	24	302.1	55	126	48	20	6.66667
Fenoxycarb	20.67	302.1	116.1	135	4	302.1	88.1	135	16	4	1.33333
Fenpropidin	17	274.2	147.1	135	28	274.2	117	135	60	4	1.33333
Fenpropimorph	17	304.2	146.9	126	32	304.2	117	126	64	4	1.33333
Flazasulfuron	17.45	408.1	182.1	126	20	408.1	83.1	126	64	4	1.33333
Flonicamid	7.34	230.1	203	90	12	230.1/230.1	174/98	90/90	44/44	20	6.66667
Florasulam	15.33	360	192	117	12	359.98	129	117	36	4	1.33333
Flufenacet	20.2	363.8	194	90	4	363.8	152	90	20	4	1.33333
Fluopicolide	19.74	383	173.1	108	32	383	109.1	108	76	4	1.33333
Fluopyram	19.28	397.1	208	117	24	397.1	173	117	28	4	1.33333
Fluopyram benzamide	7.87	190.1	170	99	9	190.1	130.1	99	21	4	1.33333
Fluoxastrobin	21	459.1	427.1	126	12	459.1	188	126	36	4	1.33333
Flupyradifurone	11.9	289.2	126	117	22	289.2	90.1	117	50	4	1.33333
Flusilazole	19.86	316.2	247.1	117	16	316.1	165.1	117	28	4	1.33333
Flutolanil	20.16	324.1	264	108	28	324.1	242	108	24	4	1.33333
Fluxapyroxad	18.9	382.1	362.1	126	9	382.1	342.1	126	17	4	1.33333
Foramsulfuron	13.5	453.1	182.2	117	24	453.1	83.1	117	64	4	1.33333
Chlorantraniliprole	17.55	483.9	452.9	99	12	483.9	285.9	99	8	4	1.33333
Chloridazon	9.68	222	104.1	126	20	222	91.8	126	24	4	1.33333
Chlorotoluron	14.8	213.1	72	108	20	213.1	46.1	108	12	4	1.33333
Imazalil	14.53	297	201.1	126	16	297	159	126	20	4	1.33333
Imidacloprid	10.38	256.1	209.1	99	12	256.1	175.1	99	16	4	1.33333
Imidacloprid (5-hydroxy)	8.49	271.9	225.1	108	13	271.9/271.9	191.1/146.1	108/108	21/45	20	6.66667
Imidacloprid (desnitro-)	4.99	210.9	90.1	117	37	210.9	72.9	117	69	20	6.66667
Indoxacarb	23.33	528	218	117	20	528	203	117	48	4	1.33333
Iprovalicarb	17.88	321.2	119.1	90	16	321.2	91	90	62	4	1.33333
Isoproturon	15.36	207.1	165.1	108	8	207.1	72.1	108	20	4	1.33333
Isoxaben	19.7	333.2	165	108	16	333.2	107.1	108	68	4	1.33333
Isoxaflutole	15.2	360.1	128.9	135	25	360.1	109	135	69	4	1.33333
Kresoxim-methyl	21.2	314	222	90	9	314/314	206/116	90/90	49/9	4	1.33333
Lenacil	13.7	235.2	153	99	12	235.2	135.8	99	36	4	1.33333
Linuron	18.23	249	160	99	16	249	133	99	40	4	1.33333
Mandipropamid	19.63	412.1	328.1	99	8	412.1	125	99	44	4	1.33333
Mecoprop (P)	14.7	215	72.1	117	25	215/215	56/46.1	117/117	69/13	4	1.33333
Metalaxyl (M)	14.95	280.1	220	99	8	280.1	192.1	99	16	4	1.33333
Metalaxyl Metabolite CGA 62826 (87764-37-2)	12.69	266.1	220	108	9	266.1	160	108	21	4	1.33333
Metamitron	9.24	203.1	175.1	117	16	203.1	104	117	28	4	1.33333
Metamitron-desamino	8.3	188	160	117	17	188	103.9	117	25	4	1.33333
Metazachlor	16.52	278.2	210.1	90	4	278.2	134	90	20	4	1.33333
Metconazole	19.97	320.1	125.1	117	44	320.1	70.1	117	28	4	1.33333
Methabenzthiazuron	14.77	222.1	149.9	99	40	222.1	123	99	48	4	1.33333
Methiocarb	17.92	226.1	169	90	4	226.1	120.9	90	14	4	1.33333
Methiocarb sulfon	11.5	258.2	201	135	9	258.2	121.8	135	17	4	1.33333
Methiocarb sulfoxide	8.9	242.2	184.8	135	9	242.2/242.2	170/121.9	135/135	21/29	4	1.33333
Methoxyfenozide	19.52	369.2	313.1	90	0	369.2	148.9	90	16	4	1.33333
Metobromuron	16.34	259	170	99	16	259	148	99	10	4	1.33333
Metolachlor (S)	19.41	284.1	252.2	108	12	284.1	176.2	108	24	4	1.33333
Metolachlor ethane sulfonic acid (ESA)	10.7	330.1	298.1	108	9	330.1	160.1	108	37	4	1.33333
Metolachlor oxanilic acid (OA)	15	280.1	248.1	126	9	280.1	160	126	25	4	1.33333
Metrafenone	23.29	409.1	227	108	24	409.1	209.1	108	20	4	1.33333
Metribuzin	13.08	215	187.1	117	16	215	84.1	117	20	4	1.33333
Metsulfuron-methyl	14.61	382	199	108	20	382	167.1	108	14	4	1.33333
Myclobutanil	18.72	289.1	125	117	36	289.1	70.1	117	16	20	6.66667
Napropamide (M)	19.29	271.9	171	108	16	271.9	129	108	12	4	1.33333
Nicosulfuron	12.84	411.2	213.1	117	12	411.2	182	117	20	4	1.33333
Oxadixyl	13.06	279.1	219.1	90	4	279.1	132.1	90	30	20	6.66667
Oxyfluorfen	24.5	362	315.9	126	9	362	236.9	126	25	20	6.66667
Penconazole	19.79	284.1	123.1	108	56	284.1	70.1	108	20	20	6.66667
Pencycuron	22.74	329.1	218	117	12	329.1	125.1	117	28	4	1.33333
Pendimethalin	25.01	282.1	212	90	4	282.1	194	90	16	4	1.33333
Penoxulam	17.3	484.1	194.9	135	32	484.1	164	135	36	4	1.33333
Phosmet	19.28	317.9	160	135	16	317.9	133	135	40	4	1.33333
Phosmet oxon	12.7	302	159.9	99	13	302	132.9	99	41	4	1.33333
Phoxim	22.68	299.1	129.1	108	32	299.1	77.1	108	36	4	1.33333
Piperonyl butoxide	23.04	356.2	177.1	90	8	356.2	119.1	90	36	4	1.33333
Pirimicarb	9.25	239.1	182.2	99	12	239.1	72.1	99	24	4	1.33333
Pirimicarb desmethyl-	7.2	225.1	168.1	108	13	225.1	72.3	108	21	4	1.33333
Pirimiphos-methyl	22.05	306	164.2	117	20	306	108.1	117	32	4	1.33333
Pirimiphos-methyl-N-desethyl	15.8	278	125.1	126	25	278	108.2	126	25	4	1.33333
Prochloraz	19.87	376	307.9	99	9	376	70.1	99	25	4	1.33333
Prochloraz BTS 44595 (M201-04)	18.8	325	282	126	13	325/325	129/86.1	126/126	17/21	20	6.66667
Prochloraz BTS 44596 (M201-03)	20	353	307.9	108	9	353/353	70.1/56.1	108/108	25/45	4	1.33333
Prometryn	16.3	242.1	200.1	108	16	242.1	158	108	24	4	1.33333
Propamocarb	1.7	189.1	144.1	99	8	189.1	102	99	16	20	6.66667
Propaquizafop	23.85	444	371.1	108	12	444	100.1	108	16	4	1.33333
Propiconazole	20.47	342	158.9	126	36	342	69.1	126	16	4	1.33333
Propoxur	13.64	210.1	168.1	90	0	210.1	111.1	90	8	4	1.33333
Propyzamide (Pronamide)	18.98	256	190.1	99	12	256	173.1	99	20	20	6.66667
Prosulfocarb	23.01	252.1	128.2	99	8	252.1	91.1	99	36	4	1.33333
Prothioconazole desthio	18.44	312	125	126	37	312	70	126	25	4	1.33333
Pymetrozin	1.63	218.1	104.8	117	16	218.1	78	117	52	4	1.33333
Pyraclostrobin	22.6	388.2	194.1	99	8	388.2	163.1	99	24	4	1.33333
Pyraflufen-ethyl	21.77	413	338.9	117	16	413	252.9	117	36	4	1.33333
Pyrethrin I	25	329.2	161	108	4	329.2	133	108	16	20	6.66667
Pyrethrin II	22.6	373.2	161	135	4	373.2	133.1	135	16	20	6.66667
Pyrimethanil	15.81	200.2	107	135	24	200.2	82.1	135	28	4	1.33333
Pyrimethanil_M605F002	7.87	215.9	107.1	126	25	215.9	82.2	126	29	4	1.33333
Pyriproxyfen	24.62	322.2	185.1	99	20	322.2	96	99	20	4	1.33333
Pyroxsulam	14.91	435.1	194.9	135	24	435.1	193.9	135	44	4	1.33333
Quinoxyfen	24.32	308	197	126	32	308	162.1	126	56	4	1.33333
Quizalofop (P)	16.7	345.1	327.1	126	9	345.1/345.1	104.8/75.1	126/126	25/37	20	6.66667
Rimsulfuron	15.54	432	325.1	117	8	432	182.1	117	20	20	6.66667
Sedaxane	19.4	333	292	126	5	333	159	126	17	4	1.33333
Spinetoram	20.8	748.5	165	135	34	748.5/748.5	142/98.1	135/135	34/58	4	1.33333
Spinosyn A	19.41	732.6	142.2	135	28	732.6/732.6	142.2/98.2	135/135	28/60	4	1.33333
Spinosyn D	20.45	746.5	142.1	135	32	746.5	98.5	135	60	4	1.33333
Spirotetramat	17.94	374.2	302.2	108	16	374.2	216.1	108	36	4	1.33333
Spirotetramat-enol	13.4	302.1	270	99	17	302.1	216	99	29	20	6.66667
Spirotetramat-enol-glucoside	6.97	464.1	302.1	108	17	464.1	216	108	49	4	1.33333
Spirotetramat-keto-hydroxy	14.11	318.2	300.2	108	9	318.2/318.2	268.2/214.1	108/108	17/25	4	1.33333
Spirotetramat-mono-hydroxy	11.89	304.1	254.1	126	13	304.1	211.1	126	17	4	1.33333
Spiroxamine	16.58	298.3	144	126	20	298.3	100.1	126	34	4	1.33333
Tebuconazole	19.15	308.1	125	135	44	308.1	70.1	135	22	4	1.33333
Terbuthylazine	17.29	230.1	174.1	108	12	230.1	104	108	36	4	1.33333
Terbuthylazine-desethyl	13	202.1	145.8	108	13	202.1	103.8	108	33	4	1.33333
Terbutryn	16.59	242.2	186.1	126	16	242.2	91	126	28	4	1.33333
Tetraconazole	19.27	372	159.1	117	36	372	70.1	117	20	4	1.33333
Thiabendazole	6.85	202.1	175	135	28	202.1	131.1	135	36	4	1.33333
Thiacloprid	12.75	253.2	126	108	20	253.2	90.1	108	40	20	6.66667
Thiamethoxam	8.59	292.1	211	90	6	292.1	181.1	90	20	20	6.66667
Thiencarbazone-methyl	14.67	391	358.9	99	5	391	130	99	17	20	6.66667
Thiophanate-methyl	14.37	343	310.9	117	4	343	151	117	16	20	6.66667
Tolylfluanid	22.35	346.9	238.1	117	6	346.9	137	117	30	4	1.33333
Tolylfluanid metabolite DMST	15.12	215	106	99	13	215	79.1	99	33	20	6.66667
Tri-allate	25.01	304	142.7	117	25	304	83	117	69	4	1.33333
Tricyclazole	11.51	190.1	163	117	24	190.1	136	117	32	4	1.33333
Trifloxystrobin metabolite CGA 321113	20.06	395	186	108	17	395/395	148/145	108/108	9/53	20	6.66667
Zoxamid	21.92	336	187	108	22	336	159	108	44	4	1.33333
Multi-residue method (negative ionization)
2.4-D (free)	9.03	220.9	162.9	90	8	218.9	160.9	99	8	4	1.33333
Bentazon	8.79	239	197	117	17	239/239	175/132	117/117	17/25	4	1.33333
Bixafen metabolite (desmethyl)	9.55	398	378	108	9	398	358	108	17	20	6.66667
Bromoxynil	9.05	276	81	126	33	276	79	126	45	8	2.66667
Chlorpyrifos-methyl -desmethyl										4	1.33333
Chlorothalonil 4-hydroxy	8.57	245	182	126	25	245	175	126	25	20	6.66667
Chlorpyrifos_methyl_TCPy	7.65	197.8	35	135	17	195.8	35	135	17	20	6.66667
Fipronil	9.76	436.9	367.7	108	17	436.9/436.9	332/330	108/117	16/16	4	1.33333
Fipronil sulfone	10	451	415	117	16	451	282	117	30	4	1.33333
Fluazifop (P) (free)	9.25	326.1	254	108	14	326.1	226.1	108	28	4	1.33333
Fluazinam	10.64	465	418	126	21					4	1.33333
Fludioxonil	9.36	247	180	126	5	247	126	126	16	4	1.33333
Fluroxypyr (only free)	8.4	253	233	90	8	253/253	195/159	90/90	8/8	50	16.6667
MCPA	8.94	201	143	99	8	199	141	99	12	4	1.33333
Meptyldinocap phenol	11.4	295.3	194	126	25	295.3/295.3	193/163	126/126	29/45	4	1.33333
Glyphosate and AMPA analysis
Glyphosate-FMOC	4.5	392	179	100	24	392	88	100	16	50	16.6667
AMPA-FMOC	5.4	334	179	100	11	334	112	100	10	50	16.6667

## Sheet: Table_S5 GC method
Table S 5 Acquisition parameters for the compounds analysed by GC-MS/MS-based methods.
Suggest to add retention times here as well (as was done for LC)	MRM1	MRM2	LOQ µg/kg	LOD µg/kg
Bifenthrin	181 > 166	179 > 178	1	0.333333
Captan TPHI	152 > 81	151 > 80	10	3.33333
γ-HCH Lindane	216.8 > 144.8	218.8 > 146.8	10	3.33333
Cypermethrin	183 > 155	163 > 90.9	1	0.333333
Deltamethrin	171.9 > 93	280.9 > 172	10	3.33333
Dicloran	189.9 > 159.9	191.9 > 161.9	10	3.33333
Diledrin	380.7 > 278.8	382.7 > 278.8	1	0.333333
Esfenvalerate	167 > 125	225 > 147	1	0.333333
Fenvalerate	167 > 125	225 > 147	1	0.333333
Folpet PHI	146 > 146	148 > 148	1	0.333333
HCB	283.7 > 248.7	285.7 > 250.7	1	0.333333
Chlorpyrifos	313.8 > 257.8	315.8 > 259.8	1	0.333333
Chlorpyrifos-methyl	285.9 > 270.9	287.9 > 272.9	1	0.333333
lambda-Cyhalothrin	225 > 141	227 > 141	1	0.333333
o.p'-DDD	234.9 > 165	236.9 > 165	1	0.333333
o.p'-DDE	317.8 > 245.9	319.8 > 247.9	1	0.333333
o.p'-DDT	234.9 > 165	236.9 > 165	1	0.333333
p.p'-DDD	234.9 > 165	236.9 > 165	1	0.333333
p.p'-DDE	317.8 > 245.9	319.8 > 247.9	1	0.333333
p.p'-DDT	234.9 > 165	236.9 > 165	1	0.333333
Permethrin	183 > 155	163 > 90.9	10	3.33333
tau-Fluvinate	208 > 181	250 > 215	1	0.333333
Tetramethrin	314 > 164	164 > 135	1	0.333333

## Sheet: Table_S6 Interception estimate
Table S6 Linking days after application (DAP) with BBCH value and interception
	BBCH	0 - 09	2023-10-19	20 - 39	40 - 89	90 - 99
Maize	DAP	0-15	16-30	31-70	71-120	121-
	Interception	0	25	50	75	90
Potato	DAP	0-20	21-35	36-70	71-120	121-
	Interception	0	15	60	85	50
Olive	DAP	0-15	16-30	31-120	121-180	180-
	Interception	70	70	70	70	70
Pepper	DAP	0-15	16-30	31-65	66-135	136-
	Interception	0	25	50	70	70
Cabbage	DAP	0-20	21-40	41-100	101-150	151-
	Interception	0	25	40	70	90
Soybean	DAP	0-10	2023-11-20	21-55	56-115	115-
	Interception	0	35	55	85	65
Sunflower	DAP	0-12	13-25	26-60	61-105	106-
	Interception	0	20	50	75	90
Wheat	DAP	0-30	31-105	106-180	181-220	221-
	Interception	0	20	80	90	80
Canola	DAP	0-20	21-50	51-110	111-165	165-
	Interception	0	40	80	80	90
Broccoli	DAP	0-20	21-40	41-100	101-150	151-
	Interception	0	25	40	70	90
Radicchio	DAP	0-20	21-40	41-100	101-150	151-
	Interception	0	25	40	70	90
Salad	DAP	0-20	21-40	41-100	101-150	151-
	Interception	0	25	40	70	90
Poppy seed	DAP	0-20	21-50	51-110	111-165	165-
	Interception	0	40	80	80	90
Mustard seed	DAP	0-20	21-50	51-110	111-165	165-
	Interception	0	40	80	80	90
Spring barley	DAP	0-30	31-105	106-180	181-220	221-
	Interception	0	20	80	90	80
Winter rye	DAP	0-30	31-105	106-180	181-220	221-
	Interception	0	20	80	90	80
Oats	DAP	0-30	31-105	106-180	181-220	221-
	Interception	0	20	80	90	80

## Sheet: Table_S7 PEC parameters
Table S7 Degradation kinetics and parameters for PEC calculation (SFO = Single first Order, HS = Hockey Stick, FOMP = First Order Multicompartment, DFOP = Double First Order in Parallel)
Substance_simplified	Kinetics	DT50 (days)	DT50 2	k1	k2	g	alpha	beta	Source
Acetamiprid	SFO	12.96							1
Aclonifen	SFO	195							2
Ametoctradin	SFO	3.2							3
Azadirachtin	SFO	25							4
Azoxystrobin	SFO	262							5
Bifenthrin	SFO	199							6
Bixafen	HS	1235		0.0081	0.00023				7
Boscalid	SFO	212							8
Carfentrazone_ethyl	FOMC	0.61					0.262	0.0462	9
Chlorantraniliprole	SFO	1378							10
Chlorotoluron	SFO	33.5							11
Clomazone	SFO	90							12
Cyflufenamid	SFO	91							13
Cymoxanil	SFO	7.3							14
Cypermethrin	SFO	271							15
Cyproconazole	SFO	141.3							16
D2_4	SFO	7.5							17
Deltamethrin	SFO	58.2							11
Dicamba	SFO	11							18
Difenoconazole	SFO	265							19
Diflufenican	SFO	245							20
Dimethenamid_P	SFO	35.1							21
Dimethomorph	SFO	90.2							22
Dimoxystrobin	SFO	195.2							23
Emamectin_benzoate	SFO	414							24
Esfenvalerate	FOMC	38.8					1.725	78.498	25
Fenbuconazole	SFO	172							26
Florasulam	SFO	4.29							27
Fluazifop..P...only.free.	SFO	2.9							28
Fluazinam	SFO	226							29
Fluopicolide	SFO	290							30
Fluopyram	DFOP	20.327	495.1	0.0340998	0.00140001	0.1824			31
Flupyradifurone	DFOP	0.02	462	34.6574	0.00150032	0.27			32
Fluroxypyr	SFO	39.6							33
Fluxapyroxad	FOMC	370					0.2059	13.1342	34
Foramsulfuron	SFO	82							35
Glyphosate	DFOP	18.05	187.34	0.0384015	0.00369994	0.575			36
Imidacloprid	SFO	288							37
Indoxacarb	SFO	231							38
Isoxaflutole	SFO	3.9							39
Kresoxim_methyl	SFO	1							40
Lambda_cyhalothrin	SFO	174.6							41
Mandipropamid	SFO	72.3							42
Metalaxyl_M	SFO	30.9							43
Metamitron	SFO	22							44
Metazachlor	SFO	21.3							45
Metconazole	SFO	259							46
Metobromuron	SFO	73.3							47
Metolachlor_S	SFO	30.5							48
Metrafenone	SFO	365							49
Metribuzin	SFO	16.8							50
Myclobutanil	SFO	711.5							51
Penconazole	SFO	117							52
Pendimethalin	SFO	187							53
Phosmet	SFO	9.63							54
Pirimicarb	SFO	150							55
Propamocarb	SFO	136							56
Propyzamide	SFO	195.2							57
Prosulfocarb	SFO	13							58
Prothioconazole	SFO	2.8							59
Pyraclostrobin	SFO	55.8							60
Pyraflufen-ethyl	SFO	4							61
Pyrethrin	SFO	3.02							62
Pyrethrin II	SFO	3.02							62
Pyrimethanil	SFO	54							63
Pyriofenone	SFO	201							64
Quizalofop..P..free.acid	SFO	0.4							65
Spinetorame	FOMC	141					0.264	10.6	66
Spirotetramat	SFO	0.33							67
Spiroxamine	SFO	71.5							68
Tau_fluvalinate	SFO	61.1							69
Tebuconazole	SFO	91.6							70
Terbuthylazine	SFO	149.9							71
Tetraconazole	SFO	1688							72
Thiacloprid	SFO	17							73
Thiencarbazone_methyl	SFO	53.2							74
Thiophanate_methyl	SFO	3.3							75
Trifloxystrobin	SFO	6.7							76
Trifloxystrobin metabolite CGA 321113	SFO	755							76
Zoxamide	DFOP	13.6		0.1581	0.01477	0.4531			77

## Sheet: Table_S8 Concentrations per CSS
Table S9 Minimum, median and maximum concentrations per CSS
Country		CZ				FR				HR				NL				DK				SL				PT				CH				IT				ES
Region		Centre				South				Centre				Centre				North				Centre				South				Centre				South				South
Crop		Oilseed				Grapes				Olives				Potatoes				Cereals				Maize				Grapes				Fruits				Vegetables				Vegetables
	LOD	min	median	max	n positiv	min	median	max	n positiv	min	median	max	n positiv	min	median	max	n positiv	min	median	max	n positiv	min	median	max	n positiv	min	median	max	n positiv	min	median	max	n positiv	min	median	max	n positiv	min	median	max	n positiv
2,4-D (free)	1.33333	-	-	-	-	-	-	-	-	-	-	-	-	-	-	-	-	-	-	-	-	-	-	-	-	-	-	-	-	-	-	-	-	-	-	-	-	-	-	-	-
Acetamiprid	1.33333	20	20	20	1	-	-	-	-	10.3	10.3	10.3	1	3.1	3.15	3.2	2	-	-	-	-	-	-	-	-	-	-	-	-	-	-	-	-	-	-	-	-	7.9	17.25	122.5	4
Acetamiprid: Acetamiprid-N-desmethyl	1.33333	-	-	-	-	-	-	-	-	-	-	-	-	-	-	-	-	-	-	-	-	-	-	-	-	-	-	-	-	-	-	-	-	-	-	-	-	-	-	-	-
Aclonifen	6.66667	-	-	-	-	-	-	-	-	-	-	-	-	-	-	-	-	-	-	-	-	-	-	-	-	-	-	-	-	-	-	-	-	-	-	-	-	-	-	-	-
Ametoctradin	1.33333	-	-	-	-	2.5	31.6	154.9	5	-	-	-	-	-	-	-	-	-	-	-	-	-	-	-	-	-	-	-	-	-	-	-	-	-	-	-	-	-	-	-	-
AMPA	16.6667	21.2	42.65	307.5	16	18	253.95	2153.3	12	22.5	269.1	875.4	6	22.8	44.4	94.2	5	30.6	90.2	365.8	12	20.2	24.4	69.7	3	100.5	1922	9791.8	14	106	297.2	390.9	3	115.2	115.2	115.2	1	98.8	113.65	128.5	2
Atrazine	1.33333	-	-	-	-	-	-	-	-	-	-	-	-	-	-	-	-	-	-	-	-	-	-	-	-	-	-	-	-	-	-	-	-	-	-	-	-	-	-	-	-
Azoxystrobin	1.33333	2	6.95	23.2	6	-	-	-	-	-	-	-	-	2.3	8.4	31.6	6	2.1	2.1	2.1	1	-	-	-	-	2.6	18.45	183.7	8	-	-	-	-	5.1	5.1	5.1	1	2.2	29.3	340.4	7
Azoxystrobin-O-demethyl	6.66667	-	-	-	-	-	-	-	-	-	-	-	-	-	-	-	-	-	-	-	-	-	-	-	-	-	-	-	-	-	-	-	-	-	-	-	-	-	-	-	-
Bentazone	1.33333	-	-	-	-	-	-	-	-	-	-	-	-	-	-	-	-	-	-	-	-	-	-	-	-	-	-	-	-	-	-	-	-	-	-	-	-	-	-	-	-
bifenthrin	0.333333	-	-	-	-	-	-	-	-	-	-	-	-	-	-	-	-	-	-	-	-	-	-	-	-	-	-	-	-	-	-	-	-	-	-	-	-	-	-	-	-
Bixafen	1.33333	3	3	3	1	-	-	-	-	-	-	-	-	3.2	16.9	47.9	7	-	-	-	-	9.4	10	35.9	3	-	-	-	-	-	-	-	-	2.7	8.4	10.4	3	-	-	-	-
Bixafen desmethyl	6.66667	-	-	-	-	-	-	-	-	-	-	-	-	-	-	-	-	-	-	-	-	-	-	-	-	-	-	-	-	-	-	-	-	-	-	-	-	-	-	-	-
Boscalid	1.33333	2.9	17.15	62.5	8	6	28.05	144.6	8	53.4	133.85	214.3	2	12.3	18	23.7	2	7.4	7.7	67.8	4	-	-	-	-	16.7	175.25	438	10	-	-	-	-	6.8	17.95	29.7	8	2.1	14.8	41.2	5
Bromoxynil	3.33333	-	-	-	-	-	-	-	-	-	-	-	-	-	-	-	-	-	-	-	-	-	-	-	-	-	-	-	-	-	-	-	-	-	-	-	-	-	-	-	-
captan	0.333333	-	-	-	-	-	-	-	-	-	-	-	-	-	-	-	-	-	-	-	-	-	-	-	-	-	-	-	-	-	-	-	-	-	-	-	-	-	-	-	-
Carbendazim	1.33333	44.6	63.05	81.5	2	-	-	-	-	-	-	-	-	-	-	-	-	-	-	-	-	-	-	-	-	2	3	23.9	5	2.9	3.95	5	2	-	-	-	-	-	-	-	-
carfentrazone-ethyl	1.33333	-	-	-	-	-	-	-	-	-	-	-	-	-	-	-	-	-	-	-	-	-	-	-	-	-	-	-	-	-	-	-	-	-	-	-	-	-	-	-	-
Chlorantraniliprole	1.33333	-	-	-	-	2.2	7.6	18.8	3	-	-	-	-	-	-	-	-	-	-	-	-	-	-	-	-	2.2	4.3	6.4	2	-	-	-	-	8.5	19.6	36.3	3	9.7	33.7	123.4	7
Chloridazon	1.33333	2.9	3.4	3.9	2	-	-	-	-	-	-	-	-	-	-	-	-	-	-	-	-	-	-	-	-	-	-	-	-	-	-	-	-	-	-	-	-	-	-	-	-
Chlorothalonil	0.333333	4.3	4.3	4.3	1	-	-	-	-	-	-	-	-	-	-	-	-	-	-	-	-	2.3	2.3	2.3	1	-	-	-	-	-	-	-	-	-	-	-	-	-	-	-	-
Chlorothalonil 4-hydroxy	6.66667	-	-	-	-	-	-	-	-	-	-	-	-	-	-	-	-	-	-	-	-	-	-	-	-	-	-	-	-	-	-	-	-	-	-	-	-	-	-	-	-
Chlorotoluron	1.33333	14.6	14.6	14.6	1	-	-	-	-	-	-	-	-	-	-	-	-	-	-	-	-	-	-	-	-	-	-	-	-	-	-	-	-	-	-	-	-	-	-	-	-
Chlorpyrifos	0.333333	0.6	1.9	12.7	15	0.6	1.3	7.9	3	0.8	5.05	64	4	1.4	2.2	2.4	3	-	-	-	-	0.4	7.2	8.9	4	0.4	1.3	133.2	11	6.8	59.3	210.1	10	1	1.75	2.5	2	0.5	0.8	43.3	17
Chlorpyrifos/-methyl: TCPy	6.66667	-	-	-	-	-	-	-	-	-	-	-	-	-	-	-	-	-	-	-	-	-	-	-	-	-	-	-	-	-	-	-	-	-	-	-	-	-	-	-	-
Chlorpyrifos-methyl	0.333333	-	-	-	-	6.3	6.3	6.3	1	-	-	-	-	-	-	-	-	-	-	-	-	-	-	-	-	-	-	-	-	-	-	-	-	-	-	-	-	-	-	-	-
chlorpyrifos-methyl -desmethyl	1.33333	-	-	-	-	-	-	-	-	-	-	-	-	-	-	-	-	-	-	-	-	-	-	-	-	-	-	-	-	-	-	-	-	-	-	-	-	-	-	-	-
Clomazone	1.33333	-	-	-	-	-	-	-	-	-	-	-	-	-	-	-	-	-	-	-	-	-	-	-	-	-	-	-	-	-	-	-	-	-	-	-	-	-	-	-	-
Clothianidin	6.66667	-	-	-	-	-	-	-	-	-	-	-	-	-	-	-	-	-	-	-	-	-	-	-	-	-	-	-	-	-	-	-	-	-	-	-	-	2.7	2.7	2.7	1
Cyantraniliprole	1.33333	-	-	-	-	-	-	-	-	-	-	-	-	-	-	-	-	-	-	-	-	4.7	4.7	4.7	1	-	-	-	-	-	-	-	-	-	-	-	-	-	-	-	-
cyflufenamide	1.33333	-	-	-	-	3.9	3.9	3.9	1	-	-	-	-	-	-	-	-	-	-	-	-	-	-	-	-	-	-	-	-	-	-	-	-	-	-	-	-	-	-	-	-
Cyfluthrin (beta-cyfluthrin)	3.33333	-	-	-	-	-	-	-	-	-	-	-	-	-	-	-	-	-	-	-	-	-	-	-	-	-	-	-	-	-	-	-	-	-	-	-	-	-	-	-	-
cymoxanil	1.33333	-	-	-	-	-	-	-	-	-	-	-	-	-	-	-	-	-	-	-	-	-	-	-	-	8.6	9	12.6	3	-	-	-	-	-	-	-	-	6	6	6	1
Cypermethrin	3.33333	-	-	-	-	-	-	-	-	-	-	-	-	-	-	-	-	-	-	-	-	-	-	-	-	-	-	-	-	-	-	-	-	-	-	-	-	-	-	-	-
Cyproconazole	1.33333	-	-	-	-	-	-	-	-	-	-	-	-	-	-	-	-	-	-	-	-	-	-	-	-	-	-	-	-	-	-	-	-	-	-	-	-	-	-	-	-
Cyprodinil	1.33333	-	-	-	-	-	-	-	-	-	-	-	-	-	-	-	-	-	-	-	-	-	-	-	-	20.5	117.3	207.8	3	-	-	-	-	6.8	6.8	6.8	1	-	-	-	-
Cyprodinil metabolite CGA304075	1.33333	-	-	-	-	-	-	-	-	-	-	-	-	-	-	-	-	-	-	-	-	-	-	-	-	-	-	-	-	-	-	-	-	-	-	-	-	-	-	-	-
DDD o,p'	0.333333	10.1	13.85	58.1	4	-	-	-	-	-	-	-	-	-	-	-	-	-	-	-	-	-	-	-	-	-	-	-	-	-	-	-	-	-	-	-	-	-	-	-	-
DDD p,p'	0.333333	0.9	3.55	120.8	10	-	-	-	-	3.4	3.4	3.4	1	1.7	8.1	14	4	0.8	0.8	0.8	1	1.1	1.2	4.6	3	-	-	-	-	1.9	1.9	1.9	1	0.5	2.4	2.8	5	0.9	5.8	61.5	8
DDE p,p'	0.333333	4.5	81.8	4041.5	24	0.4	3	17.9	12	0.5	1.3	190.8	17	1.7	9.4	133.4	18	0.4	0.7	3	19	0.6	5.6	55.6	13	0.4	1.75	14.6	18	0.4	3.2	94.2	18	1.7	9.75	146.8	20	1.2	11.7	2891.2	20
DDE, o,p'	0.333333	0.6	1.8	36.6	9	-	-	-	-	0.8	0.8	0.8	1	0.7	0.7	0.7	1	-	-	-	-	-	-	-	-	-	-	-	-	2.3	2.3	2.3	1	-	-	-	-	2.2	2.8	3.4	2
DDT o,p'	0.333333	1.4	5.85	456.8	16	-	-	-	-	3.5	3.5	3.5	1	5.2	7.3	10	3	-	-	-	-	0.7	1.35	2	2	0.5	0.5	0.5	1	-	-	-	-	1.6	2.2	5	5	1.2	8.35	79.9	8
DDT p,p'	0.333333	16.2	211.8	23512.1	23	1	2.7	18.6	5	7.6	33.2	58.8	2	6.1	50.8	726	11	2.1	8.15	14.2	2	17.3	45.1	57.2	3	-	-	-	-	-	-	-	-	-	-	-	-	13.8	52.3	225	5
Deltamethrin	3.33333	25.5	25.5	25.5	1	13.1	13.1	13.1	1	35.5	35.5	35.5	1	24.8	24.8	24.8	1	-	-	-	-	-	-	-	-	-	-	-	-	-	-	-	-	-	-	-	-	-	-	-	-
Dicloran	3.33333	-	-	-	-	-	-	-	-	-	-	-	-	-	-	-	-	-	-	-	-	-	-	-	-	-	-	-	-	-	-	-	-	-	-	-	-	-	-	-	-
Dieldrin	0.333333	14.5	15.2	41.8	3	27.6	27.6	27.6	1	-	-	-	-	9.3	16.8	24.3	2	-	-	-	-	-	-	-	-	1117.1	1117.1	1117.1	1	22.7	65.35	108	2	1047.3	1109.2	1310.4	3	-	-	-	-
Difenoconazole	1.33333	-	-	-	-	3.5	8.45	34.7	4	-	-	-	-	4	4	4	1	-	-	-	-	-	-	-	-	2.3	2.3	7.6	3	3.2	3.4	11.2	5	8.9	8.9	8.9	1	2.4	11.3	309.3	9
Diflufenican	1.33333	2.5	8.4	19.5	7	-	-	-	-	-	-	-	-	2.5	2.5	2.5	1	3.2	12.15	29	10	-	-	-	-	-	-	-	-	-	-	-	-	-	-	-	-	-	-	-	-
Diflufenican AE-B107137	6.66667	-	-	-	-	6.8	6.8	6.8	1	-	-	-	-	-	-	-	-	-	-	-	-	-	-	-	-	-	-	-	-	-	-	-	-	-	-	-	-	-	-	-	-
Dimethenamid (P)	1.33333	21.1	21.1	21.1	1	-	-	-	-	-	-	-	-	-	-	-	-	-	-	-	-	-	-	-	-	-	-	-	-	-	-	-	-	-	-	-	-	-	-	-	-
Dimethoate	1.33333	-	-	-	-	-	-	-	-	5	5	5	1	-	-	-	-	-	-	-	-	-	-	-	-	-	-	-	-	-	-	-	-	-	-	-	-	-	-	-	-
Dimethomorph	1.33333	-	-	-	-	7.6	36.25	154.3	4	6.1	6.1	6.1	1	-	-	-	-	-	-	-	-	-	-	-	-	2.3	67.55	364.2	14	-	-	-	-	-	-	-	-	-	-	-	-
Dimoxystrobin	1.33333	2.9	12.4	20.6	3	-	-	-	-	-	-	-	-	-	-	-	-	-	-	-	-	-	-	-	-	-	-	-	-	-	-	-	-	-	-	-	-	-	-	-	-
Dinotefuran	6.66667	-	-	-	-	-	-	-	-	-	-	-	-	-	-	-	-	-	-	-	-	-	-	-	-	-	-	-	-	-	-	-	-	-	-	-	-	-	-	-	-
Diuron	1.33333	-	-	-	-	-	-	-	-	-	-	-	-	-	-	-	-	-	-	-	-	-	-	-	-	-	-	-	-	2.6	2.6	2.6	1	-	-	-	-	-	-	-	-
emamectin	1.33333	-	-	-	-	-	-	-	-	-	-	-	-	-	-	-	-	-	-	-	-	-	-	-	-	-	-	-	-	5.1	5.1	5.1	1	-	-	-	-	-	-	-	-
Epoxiconazole	1.33333	15.9	18.7	27.8	5	-	-	-	-	-	-	-	-	23.4	25.75	40.3	6	-	-	-	-	2.1	3.45	7.2	8	-	-	-	-	3.8	3.8	3.8	1	-	-	-	-	-	-	-	-
Esfenvalerate	0.333333	-	-	-	-	-	-	-	-	-	-	-	-	15.7	58.8	124.4	4	8.3	8.3	8.3	1	-	-	-	-	-	-	-	-	-	-	-	-	-	-	-	-	-	-	-	-
Ethofumesate	6.66667	-	-	-	-	-	-	-	-	-	-	-	-	-	-	-	-	-	-	-	-	-	-	-	-	-	-	-	-	-	-	-	-	-	-	-	-	-	-	-	-
Famoxadone	6.66667	-	-	-	-	-	-	-	-	-	-	-	-	-	-	-	-	-	-	-	-	-	-	-	-	-	-	-	-	-	-	-	-	-	-	-	-	-	-	-	-
fenbuconazole	1.33333	-	-	-	-	8.7	12.8	22.2	3	-	-	-	-	-	-	-	-	-	-	-	-	-	-	-	-	-	-	-	-	-	-	-	-	-	-	-	-	-	-	-	-
fenhexamid	6.66667	-	-	-	-	-	-	-	-	-	-	-	-	-	-	-	-	-	-	-	-	-	-	-	-	-	-	-	-	-	-	-	-	-	-	-	-	-	-	-	-
Fenoxycarb	1.33333	-	-	-	-	-	-	-	-	-	-	-	-	-	-	-	-	-	-	-	-	-	-	-	-	-	-	-	-	-	-	-	-	-	-	-	-	-	-	-	-
Fenpropidin	1.33333	3.4	7.8	12.2	2	-	-	-	-	-	-	-	-	2.2	2.2	2.2	1	3.1	3.1	3.1	1	2.4	2.4	2.4	1	-	-	-	-	-	-	-	-	-	-	-	-	-	-	-	-
Fenpropimorph	1.33333	-	-	-	-	-	-	-	-	-	-	-	-	-	-	-	-	3	3	3	1	7	7	7	1	-	-	-	-	-	-	-	-	-	-	-	-	-	-	-	-
Fenvalerate	0.333333	-	-	-	-	-	-	-	-	-	-	-	-	7.8	33.75	76.6	4	-	-	-	-	-	-	-	-	-	-	-	-	-	-	-	-	-	-	-	-	-	-	-	-
Fipronil	1.33333	-	-	-	-	-	-	-	-	-	-	-	-	-	-	-	-	-	-	-	-	-	-	-	-	-	-	-	-	-	-	-	-	-	-	-	-	-	-	-	-
Fipronil sulfone	1.33333	3.1	3.1	3.1	1	-	-	-	-	-	-	-	-	2.4	2.4	3.8	3	-	-	-	-	-	-	-	-	-	-	-	-	2	2	2	1	2.6	2.6	2.9	3	-	-	-	-
flazasulfuron	1.33333	-	-	-	-	-	-	-	-	-	-	-	-	-	-	-	-	-	-	-	-	-	-	-	-	-	-	-	-	-	-	-	-	-	-	-	-	-	-	-	-
Flonicamid	6.66667	-	-	-	-	-	-	-	-	-	-	-	-	-	-	-	-	-	-	-	-	-	-	-	-	-	-	-	-	-	-	-	-	-	-	-	-	-	-	-	-
Florasulam	1.33333	-	-	-	-	-	-	-	-	-	-	-	-	-	-	-	-	-	-	-	-	-	-	-	-	-	-	-	-	-	-	-	-	-	-	-	-	-	-	-	-
Fluazifop (P) (only free)	1.33333	-	-	-	-	-	-	-	-	-	-	-	-	-	-	-	-	-	-	-	-	-	-	-	-	-	-	-	-	-	-	-	-	-	-	-	-	-	-	-	-
Fluazinam	1.33333	-	-	-	-	-	-	-	-	-	-	-	-	-	-	-	-	-	-	-	-	-	-	-	-	-	-	-	-	-	-	-	-	-	-	-	-	-	-	-	-
Fludioxonil	1.33333	-	-	-	-	-	-	-	-	-	-	-	-	-	-	-	-	-	-	-	-	-	-	-	-	8.1	72.7	165.9	3	-	-	-	-	-	-	-	-	-	-	-	-
Flufenacet	1.33333	-	-	-	-	-	-	-	-	-	-	-	-	-	-	-	-	-	-	-	-	-	-	-	-	-	-	-	-	-	-	-	-	-	-	-	-	-	-	-	-
Fluopicolide	1.33333	34.3	34.3	34.3	1	3.8	80.3	120.2	7	-	-	-	-	5.2	13.65	36.7	8	-	-	-	-	-	-	-	-	-	-	-	-	3.6	3.6	3.6	1	14.3	16.7	30.1	3	6.6	30.85	55.1	2
Fluopyram	1.33333	31.7	31.7	31.7	1	10.8	13.6	31.7	3	-	-	-	-	2.7	2.7	2.7	1	2.9	7.6	11.4	6	3.6	3.6	3.6	1	7.1	7.1	7.1	1	2.4	3.15	3.6	4	3.6	5.75	7.9	2	2.3	11.4	15	4
Fluopyram benzamide	1.33333	-	-	-	-	-	-	-	-	-	-	-	-	-	-	-	-	-	-	-	-	-	-	-	-	-	-	-	-	-	-	-	-	-	-	-	-	-	-	-	-
Fluoxastrobin	1.33333	-	-	-	-	-	-	-	-	-	-	-	-	2.9	4.3	5.7	2	-	-	-	-	-	-	-	-	-	-	-	-	-	-	-	-	-	-	-	-	-	-	-	-
Flupyradifurone	1.33333	6.8	6.8	6.8	1	-	-	-	-	-	-	-	-	-	-	-	-	-	-	-	-	-	-	-	-	-	-	-	-	-	-	-	-	-	-	-	-	-	-	-	-
Fluroxypyr (only free)	16.6667	-	-	-	-	-	-	-	-	-	-	-	-	-	-	-	-	-	-	-	-	-	-	-	-	-	-	-	-	-	-	-	-	-	-	-	-	-	-	-	-
Flusilazole	1.33333	2.4	2.6	3.1	3	-	-	-	-	-	-	-	-	-	-	-	-	-	-	-	-	-	-	-	-	-	-	-	-	3	3	3	1	-	-	-	-	-	-	-	-
Flutolanil	1.33333	-	-	-	-	-	-	-	-	-	-	-	-	-	-	-	-	-	-	-	-	-	-	-	-	-	-	-	-	-	-	-	-	-	-	-	-	-	-	-	-
Fluxapyroxad	1.33333	6.1	6.1	6.1	1	-	-	-	-	-	-	-	-	3.5	5.35	19	4	-	-	-	-	2.7	2.7	2.7	1	7.3	9.15	90.5	4	-	-	-	-	-	-	-	-	-	-	-	-
folpet PHI (Phthalimide)	0.333333	-	-	-	-	-	-	-	-	-	-	-	-	-	-	-	-	-	-	-	-	-	-	-	-	-	-	-	-	-	-	-	-	-	-	-	-	-	-	-	-
Foramsulfuron	1.33333	-	-	-	-	-	-	-	-	-	-	-	-	-	-	-	-	-	-	-	-	-	-	-	-	-	-	-	-	-	-	-	-	-	-	-	-	-	-	-	-
Glyphosate	16.6667	21.3	32.15	46.7	4	24.4	116.2	538	7	17.9	62.7	874.7	5	20.7	27.6	28.7	5	19.5	31.2	45.6	7	-	-	-	-	103.3	898.1	8559.2	13	-	-	-	-	-	-	-	-	82.7	82.7	82.7	1
Hexachlorobenzene	0.333333	2.5	7.2	21	24	-	-	-	-	0.4	0.4	0.4	1	0.5	4.1	28.9	19	0.4	0.6	5.3	11	0.4	0.7	5.5	4	-	-	-	-	0.7	5.9	85.5	15	0.9	1.4	3	5	9.2	9.2	9.2	1
Imazalil	1.33333	-	-	-	-	-	-	-	-	-	-	-	-	-	-	-	-	-	-	-	-	-	-	-	-	-	-	-	-	-	-	-	-	-	-	-	-	-	-	-	-
Imidacloprid	1.33333	-	-	-	-	-	-	-	-	-	-	-	-	-	-	-	-	-	-	-	-	-	-	-	-	-	-	-	-	-	-	-	-	-	-	-	-	5	26.9	27.8	3
Imidacloprid (5-hydroxy)	6.66667	-	-	-	-	-	-	-	-	-	-	-	-	-	-	-	-	-	-	-	-	-	-	-	-	-	-	-	-	-	-	-	-	-	-	-	-	-	-	-	-
Imidacloprid (desnitro-)	6.66667	-	-	-	-	-	-	-	-	-	-	-	-	-	-	-	-	-	-	-	-	-	-	-	-	-	-	-	-	-	-	-	-	-	-	-	-	8.2	8.3	10.8	3
Indoxacarb	1.33333	-	-	-	-	3.6	3.6	3.6	1	-	-	-	-	-	-	-	-	-	-	-	-	-	-	-	-	-	-	-	-	3.4	6.9	10.4	2	2.7	5.3	8.6	3	11.5	11.5	11.5	1
iprovalicarb	1.33333	-	-	-	-	-	-	-	-	-	-	-	-	-	-	-	-	-	-	-	-	-	-	-	-	109.5	173.9	238.3	2	-	-	-	-	-	-	-	-	-	-	-	-
Isoproturon	1.33333	-	-	-	-	-	-	-	-	-	-	-	-	-	-	-	-	-	-	-	-	-	-	-	-	-	-	-	-	-	-	-	-	-	-	-	-	-	-	-	-
Isoxaben	1.33333	-	-	-	-	-	-	-	-	-	-	-	-	-	-	-	-	-	-	-	-	-	-	-	-	-	-	-	-	-	-	-	-	-	-	-	-	-	-	-	-
Isoxaflutole	1.33333	-	-	-	-	-	-	-	-	-	-	-	-	-	-	-	-	-	-	-	-	-	-	-	-	-	-	-	-	-	-	-	-	-	-	-	-	-	-	-	-
Kresoxim-methyl	1.33333	-	-	-	-	-	-	-	-	-	-	-	-	-	-	-	-	-	-	-	-	-	-	-	-	-	-	-	-	-	-	-	-	-	-	-	-	-	-	-	-
lambda-Cyhalothrin	0.333333	0.5	2.4	8.5	5	10.3	10.3	10.3	1	-	-	-	-	0.5	4.9	7.6	5	-	-	-	-	-	-	-	-	4.1	4.1	4.1	1	-	-	-	-	2	6.6	35.5	6	2.4	24.9	161.1	8
Lenacil	1.33333	-	-	-	-	-	-	-	-	-	-	-	-	-	-	-	-	-	-	-	-	-	-	-	-	-	-	-	-	-	-	-	-	-	-	-	-	-	-	-	-
Lindane (gamma-HCH)	3.33333	-	-	-	-	-	-	-	-	-	-	-	-	-	-	-	-	-	-	-	-	-	-	-	-	-	-	-	-	-	-	-	-	-	-	-	-	-	-	-	-
Linuron	1.33333	-	-	-	-	-	-	-	-	-	-	-	-	-	-	-	-	-	-	-	-	-	-	-	-	-	-	-	-	-	-	-	-	-	-	-	-	-	-	-	-
Mandipropamid	1.33333	-	-	-	-	14.2	59.8	105.4	2	-	-	-	-	13.4	20.7	211.7	7	-	-	-	-	-	-	-	-	11.6	37.85	282.2	6	-	-	-	-	-	-	-	-	-	-	-	-
MCPA	1.33333	-	-	-	-	-	-	-	-	-	-	-	-	-	-	-	-	-	-	-	-	-	-	-	-	-	-	-	-	-	-	-	-	-	-	-	-	-	-	-	-
Mecoprop (P)	1.33333	14.9	14.9	14.9	1	-	-	-	-	-	-	-	-	-	-	-	-	-	-	-	-	-	-	-	-	-	-	-	-	-	-	-	-	-	-	-	-	-	-	-	-
meptyldinocap phenol (CAS 3687-22-7)	1.33333	-	-	-	-	-	-	-	-	2.1	2.1	6	3	-	-	-	-	-	-	-	-	-	-	-	-	-	-	-	-	-	-	-	-	-	-	-	-	-	-	-	-
Metalaxyl (M)	1.33333	-	-	-	-	-	-	-	-	-	-	-	-	-	-	-	-	-	-	-	-	-	-	-	-	2.2	13.05	136.8	16	-	-	-	-	-	-	-	-	2.3	25.1	332.1	12
Metalaxyl Metabolite CGA 62826	1.33333	-	-	-	-	-	-	-	-	-	-	-	-	-	-	-	-	-	-	-	-	-	-	-	-	-	-	-	-	-	-	-	-	-	-	-	-	-	-	-	-
Metamitron	1.33333	-	-	-	-	-	-	-	-	-	-	-	-	-	-	-	-	-	-	-	-	-	-	-	-	-	-	-	-	-	-	-	-	-	-	-	-	-	-	-	-
Metamitron-desamino	1.33333	-	-	-	-	-	-	-	-	-	-	-	-	-	-	-	-	-	-	-	-	-	-	-	-	-	-	-	-	-	-	-	-	-	-	-	-	-	-	-	-
Metazachlor	1.33333	-	-	-	-	-	-	-	-	-	-	-	-	-	-	-	-	-	-	-	-	-	-	-	-	-	-	-	-	-	-	-	-	-	-	-	-	135	135	135	1
Metconazole	1.33333	5.3	6.7	11.5	5	-	-	-	-	-	-	-	-	-	-	-	-	-	-	-	-	-	-	-	-	-	-	-	-	-	-	-	-	-	-	-	-	-	-	-	-
Methabenzthiazuron	1.33333	-	-	-	-	-	-	-	-	-	-	-	-	-	-	-	-	-	-	-	-	-	-	-	-	-	-	-	-	-	-	-	-	-	-	-	-	-	-	-	-
Methiocarb	1.33333	-	-	-	-	-	-	-	-	-	-	-	-	-	-	-	-	-	-	-	-	-	-	-	-	-	-	-	-	-	-	-	-	-	-	-	-	-	-	-	-
Methiocarb sulfon	1.33333	-	-	-	-	-	-	-	-	-	-	-	-	-	-	-	-	-	-	-	-	-	-	-	-	-	-	-	-	-	-	-	-	-	-	-	-	-	-	-	-
Methiocarb sulfoxide	1.33333	-	-	-	-	-	-	-	-	-	-	-	-	-	-	-	-	-	-	-	-	-	-	-	-	-	-	-	-	-	-	-	-	-	-	-	-	-	-	-	-
methoxyfenozide	1.33333	-	-	-	-	-	-	-	-	-	-	-	-	-	-	-	-	-	-	-	-	-	-	-	-	-	-	-	-	9.1	9.1	9.1	1	-	-	-	-	-	-	-	-
Metobromuron	1.33333	-	-	-	-	-	-	-	-	-	-	-	-	77.9	182.6	207.9	3	-	-	-	-	-	-	-	-	-	-	-	-	-	-	-	-	-	-	-	-	-	-	-	-
Metolachlor (S)	1.33333	2.9	2.9	2.9	1	-	-	-	-	-	-	-	-	-	-	-	-	-	-	-	-	2.5	22	91.8	7	-	-	-	-	-	-	-	-	-	-	-	-	-	-	-	-
Metolachlor ethane sulfonic acid	1.33333	-	-	-	-	-	-	-	-	-	-	-	-	-	-	-	-	-	-	-	-	6	7.1	8.2	2	-	-	-	-	-	-	-	-	-	-	-	-	-	-	-	-
Metolachlor oxanilic acid	1.33333	-	-	-	-	-	-	-	-	-	-	-	-	-	-	-	-	-	-	-	-	-	-	-	-	3.6	36.7	142.4	9	-	-	-	-	2	2	2	1	2.1	29.55	368.2	10
Metrafenone	1.33333	2.2	2.7	7.1	3	6.2	41.4	81.4	7	-	-	-	-	-	-	-	-	3.2	3.2	3.2	1	-	-	-	-	107.8	107.8	107.8	1	-	-	-	-	11.1	25.8	40.5	2	3	6	17.4	5
Metribuzin	1.33333	-	-	-	-	-	-	-	-	-	-	-	-	14.7	39.55	97.9	6	-	-	-	-	-	-	-	-	-	-	-	-	-	-	-	-	-	-	-	-	-	-	-	-
Metsulfuron-methyl	1.33333	-	-	-	-	-	-	-	-	-	-	-	-	-	-	-	-	-	-	-	-	-	-	-	-	-	-	-	-	-	-	-	-	-	-	-	-	-	-	-	-
Myclobutanil	6.66667	-	-	-	-	-	-	-	-	-	-	-	-	-	-	-	-	-	-	-	-	-	-	-	-	-	-	-	-	11.1	11.1	11.1	1	-	-	-	-	-	-	-	-
Napropamide (M)	1.33333	-	-	-	-	-	-	-	-	-	-	-	-	-	-	-	-	-	-	-	-	-	-	-	-	-	-	-	-	-	-	-	-	-	-	-	-	-	-	-	-
Nicosulfuron	1.33333	-	-	-	-	-	-	-	-	-	-	-	-	-	-	-	-	-	-	-	-	-	-	-	-	-	-	-	-	-	-	-	-	-	-	-	-	-	-	-	-
Oxadixyl	6.66667	-	-	-	-	-	-	-	-	-	-	-	-	-	-	-	-	-	-	-	-	-	-	-	-	-	-	-	-	-	-	-	-	-	-	-	-	-	-	-	-
Oxyfluorfen	6.66667	-	-	-	-	-	-	-	-	-	-	-	-	-	-	-	-	-	-	-	-	-	-	-	-	-	-	-	-	-	-	-	-	46.4	46.4	46.4	1	30.1	135.45	372	6
penconazole	3.33333	-	-	-	-	-	-	-	-	-	-	-	-	-	-	-	-	-	-	-	-	-	-	-	-	7.2	39.65	120.2	4	-	-	-	-	-	-	-	-	4.5	4.5	4.5	1
Pencycuron	1.33333	-	-	-	-	-	-	-	-	-	-	-	-	3.1	3.4	3.7	2	-	-	-	-	-	-	-	-	-	-	-	-	-	-	-	-	-	-	-	-	-	-	-	-
Pendimethalin	1.33333	15.1	15.1	15.1	1	-	-	-	-	-	-	-	-	-	-	-	-	3.2	25.95	48.7	2	2.8	3.4	4	2	659	659	659	1	-	-	-	-	11.6	35.2	89.2	4	5.6	32.5	59.4	2
penoxulam	1.33333	-	-	-	-	-	-	-	-	-	-	-	-	-	-	-	-	-	-	-	-	-	-	-	-	-	-	-	-	-	-	-	-	-	-	-	-	-	-	-	-
Permethrin	3.33333	-	-	-	-	-	-	-	-	-	-	-	-	-	-	-	-	-	-	-	-	-	-	-	-	-	-	-	-	-	-	-	-	-	-	-	-	-	-	-	-
Phosmet	1.33333	-	-	-	-	-	-	-	-	5.9	5.9	5.9	1	-	-	-	-	-	-	-	-	-	-	-	-	-	-	-	-	-	-	-	-	-	-	-	-	-	-	-	-
Phosmet oxon	1.33333	-	-	-	-	-	-	-	-	-	-	-	-	-	-	-	-	-	-	-	-	-	-	-	-	-	-	-	-	-	-	-	-	-	-	-	-	-	-	-	-
Phoxim	1.33333	-	-	-	-	-	-	-	-	-	-	-	-	-	-	-	-	-	-	-	-	-	-	-	-	-	-	-	-	-	-	-	-	-	-	-	-	-	-	-	-
Piperonyl butoxide	1.33333	-	-	-	-	-	-	-	-	-	-	-	-	-	-	-	-	-	-	-	-	-	-	-	-	-	-	-	-	-	-	-	-	-	-	-	-	-	-	-	-
Pirimicarb	1.33333	-	-	-	-	-	-	-	-	-	-	-	-	118.5	118.5	118.5	1	-	-	-	-	-	-	-	-	-	-	-	-	22.6	22.6	22.6	1	-	-	-	-	-	-	-	-
Pirimicarb desmethyl-	1.33333	-	-	-	-	-	-	-	-	-	-	-	-	2.8	2.8	2.8	1	-	-	-	-	-	-	-	-	-	-	-	-	2.6	2.6	2.6	1	-	-	-	-	-	-	-	-
Pirimiphos-methyl	1.33333	-	-	-	-	-	-	-	-	-	-	-	-	-	-	-	-	-	-	-	-	-	-	-	-	-	-	-	-	-	-	-	-	-	-	-	-	-	-	-	-
Pirimiphos-methyl metabolite DEAMPY (2-diethylamino-6-methyl pyrimidin-4-ol)	6.66667	-	-	-	-	-	-	-	-	-	-	-	-	-	-	-	-	-	-	-	-	-	-	-	-	-	-	-	-	-	-	-	-	-	-	-	-	-	-	-	-
Pirimiphos-methyl-N-desethyl	1.33333	-	-	-	-	-	-	-	-	-	-	-	-	-	-	-	-	-	-	-	-	-	-	-	-	-	-	-	-	-	-	-	-	-	-	-	-	-	-	-	-
Prochloraz	1.33333	9.7	9.7	9.7	1	-	-	-	-	-	-	-	-	-	-	-	-	-	-	-	-	-	-	-	-	-	-	-	-	-	-	-	-	-	-	-	-	-	-	-	-
Prochloraz BTS 44595	6.66667	4.3	20.2	37.3	8	-	-	-	-	-	-	-	-	10.3	14.3	15.8	3	-	-	-	-	-	-	-	-	-	-	-	-	-	-	-	-	-	-	-	-	-	-	-	-
Prochloraz BTS 44596	1.33333	-	-	-	-	-	-	-	-	-	-	-	-	-	-	-	-	-	-	-	-	-	-	-	-	-	-	-	-	-	-	-	-	-	-	-	-	-	-	-	-
Prometryn	1.33333	-	-	-	-	-	-	-	-	-	-	-	-	-	-	-	-	-	-	-	-	-	-	-	-	-	-	-	-	-	-	-	-	-	-	-	-	-	-	-	-
Propamocarb (hydrochloride)	6.66667	-	-	-	-	-	-	-	-	-	-	-	-	-	-	-	-	-	-	-	-	-	-	-	-	-	-	-	-	-	-	-	-	88.5	88.5	88.5	1	157.7	157.7	157.7	1
Propaquizafop	1.33333	-	-	-	-	-	-	-	-	-	-	-	-	-	-	-	-	-	-	-	-	-	-	-	-	-	-	-	-	-	-	-	-	-	-	-	-	-	-	-	-
Propiconazole	1.33333	3.2	4.85	6.5	2	-	-	-	-	-	-	-	-	-	-	-	-	8	8	8	1	-	-	-	-	-	-	-	-	-	-	-	-	-	-	-	-	-	-	-	-
Propoxur	1.33333	-	-	-	-	-	-	-	-	-	-	-	-	-	-	-	-	-	-	-	-	-	-	-	-	-	-	-	-	-	-	-	-	-	-	-	-	-	-	-	-
Propyzamide	6.66667	-	-	-	-	-	-	-	-	-	-	-	-	-	-	-	-	-	-	-	-	-	-	-	-	-	-	-	-	-	-	-	-	10.1	10.1	10.1	1	16.6	16.6	16.6	1
Prosulfocarb	1.33333	-	-	-	-	-	-	-	-	-	-	-	-	36.3	62.6	723	3	2.1	2.8	3.1	4	-	-	-	-	-	-	-	-	-	-	-	-	-	-	-	-	-	-	-	-
Prothioconazole desthio	1.33333	5.3	5.75	6.2	2	-	-	-	-	-	-	-	-	-	-	-	-	-	-	-	-	-	-	-	-	-	-	-	-	-	-	-	-	-	-	-	-	-	-	-	-
Pymetrozine	1.33333	-	-	-	-	-	-	-	-	-	-	-	-	-	-	-	-	-	-	-	-	-	-	-	-	-	-	-	-	-	-	-	-	-	-	-	-	-	-	-	-
Pyraclostrobin	1.33333	-	-	-	-	-	-	-	-	-	-	-	-	-	-	-	-	-	-	-	-	-	-	-	-	5.9	14.3	22.7	2	-	-	-	-	2.4	2.4	2.4	1	-	-	-	-
Pyraflufen-ethyl	1.33333	-	-	-	-	-	-	-	-	-	-	-	-	-	-	-	-	-	-	-	-	-	-	-	-	-	-	-	-	-	-	-	-	-	-	-	-	-	-	-	-
Pyrethrin I	6.66667	-	-	-	-	-	-	-	-	-	-	-	-	-	-	-	-	-	-	-	-	-	-	-	-	-	-	-	-	-	-	-	-	-	-	-	-	-	-	-	-
Pyrethrin II	6.66667	-	-	-	-	-	-	-	-	-	-	-	-	-	-	-	-	-	-	-	-	-	-	-	-	-	-	-	-	-	-	-	-	-	-	-	-	-	-	-	-
Pyrimethanil	1.33333	-	-	-	-	-	-	-	-	-	-	-	-	-	-	-	-	-	-	-	-	-	-	-	-	33.5	33.5	33.5	1	-	-	-	-	-	-	-	-	-	-	-	-
Pyriofenone	1.33333	-	-	-	-	-	-	-	-	-	-	-	-	2	2	2.1	3	-	-	-	-	-	-	-	-	2.7	4.35	11.1	4	-	-	-	-	-	-	-	-	-	-	-	-
Pyriproxyfen	1.33333	-	-	-	-	-	-	-	-	-	-	-	-	-	-	-	-	-	-	-	-	-	-	-	-	-	-	-	-	-	-	-	-	-	-	-	-	-	-	-	-
Pyroxsulam	1.33333	-	-	-	-	-	-	-	-	-	-	-	-	-	-	-	-	-	-	-	-	-	-	-	-	-	-	-	-	-	-	-	-	-	-	-	-	-	-	-	-
Quinoxyfen	1.33333	-	-	-	-	-	-	-	-	-	-	-	-	-	-	-	-	-	-	-	-	-	-	-	-	-	-	-	-	-	-	-	-	-	-	-	-	-	-	-	-
Rimsulfuron	6.66667	-	-	-	-	-	-	-	-	-	-	-	-	-	-	-	-	-	-	-	-	-	-	-	-	-	-	-	-	-	-	-	-	-	-	-	-	-	-	-	-
Sedaxane	6.66667	-	-	-	-	-	-	-	-	-	-	-	-	-	-	-	-	-	-	-	-	-	-	-	-	-	-	-	-	-	-	-	-	-	-	-	-	-	-	-	-
Spinetoram	1.33333	-	-	-	-	-	-	-	-	-	-	-	-	-	-	-	-	-	-	-	-	-	-	-	-	-	-	-	-	-	-	-	-	-	-	-	-	-	-	-	-
Spinosyn A	1.33333	-	-	-	-	-	-	-	-	-	-	-	-	-	-	-	-	-	-	-	-	-	-	-	-	-	-	-	-	3.5	3.5	3.5	1	2.2	3.8	3.9	3	3.6	28.85	54.1	2
Spinosyn D	1.33333	-	-	-	-	-	-	-	-	-	-	-	-	-	-	-	-	-	-	-	-	-	-	-	-	-	-	-	-	-	-	-	-	2.2	2.2	2.2	1	12.7	12.7	12.7	1
Spirotetramat	1.33333	-	-	-	-	-	-	-	-	-	-	-	-	-	-	-	-	-	-	-	-	-	-	-	-	6.7	7	7.3	2	-	-	-	-	-	-	-	-	-	-	-	-
Spirotetramat-enol	1.33333	-	-	-	-	-	-	-	-	-	-	-	-	-	-	-	-	-	-	-	-	-	-	-	-	-	-	-	-	-	-	-	-	-	-	-	-	-	-	-	-
Spirotetramat-enol-glucoside	6.66667	-	-	-	-	-	-	-	-	-	-	-	-	-	-	-	-	-	-	-	-	-	-	-	-	-	-	-	-	-	-	-	-	-	-	-	-	-	-	-	-
Spirotetramat-keto-hydroxy	1.33333	-	-	-	-	-	-	-	-	-	-	-	-	-	-	-	-	-	-	-	-	-	-	-	-	5.4	7.5	15.2	3	-	-	-	-	3.8	3.8	3.8	1	-	-	-	-
Spirotetramat-mono-hydroxy	1.33333	-	-	-	-	-	-	-	-	-	-	-	-	-	-	-	-	-	-	-	-	-	-	-	-	-	-	-	-	-	-	-	-	-	-	-	-	-	-	-	-
Spiroxamine	1.33333	2	5.7	6.5	4	7.8	7.8	7.8	1	-	-	-	-	-	-	-	-	-	-	-	-	-	-	-	-	7.7	22.3	36.9	2	-	-	-	-	-	-	-	-	-	-	-	-
tau-Fluvalinate	0.333333	14.5	14.5	14.5	1	2.6	3.3	4	2	-	-	-	-	-	-	-	-	2.2	3.3	4.4	2	-	-	-	-	-	-	-	-	-	-	-	-	-	-	-	-	-	-	-	-
Tebuconazole	1.33333	23.3	27.5	109.1	9	-	-	-	-	40.1	74.9	83.8	3	-	-	-	-	-	-	-	-	5.9	6.7	11.3	3	7.7	15.2	86.6	9	7.3	7.3	7.3	1	8	13.3	27.5	5	341.2	341.2	341.2	1
Terbuthylazine	1.33333	-	-	-	-	-	-	-	-	-	-	-	-	-	-	-	-	-	-	-	-	2	3.6	10.3	5	-	-	-	-	-	-	-	-	-	-	-	-	-	-	-	-
Terbuthylazine-desethyl	1.33333	-	-	-	-	-	-	-	-	-	-	-	-	-	-	-	-	-	-	-	-	2.1	2.6	5.7	4	-	-	-	-	-	-	-	-	-	-	-	-	-	-	-	-
Terbutryn	1.33333	-	-	-	-	-	-	-	-	-	-	-	-	-	-	-	-	-	-	-	-	-	-	-	-	-	-	-	-	-	-	-	-	-	-	-	-	-	-	-	-
Tetraconazole	1.33333	-	-	-	-	3.5	11.65	19.8	2	-	-	-	-	-	-	-	-	-	-	-	-	-	-	-	-	8.3	9.85	11.4	2	-	-	-	-	-	-	-	-	-	-	-	-
Tetramethrin	0.333333	-	-	-	-	-	-	-	-	-	-	-	-	-	-	-	-	-	-	-	-	-	-	-	-	-	-	-	-	-	-	-	-	-	-	-	-	-	-	-	-
Thiabendazole	1.33333	-	-	-	-	-	-	-	-	-	-	-	-	-	-	-	-	-	-	-	-	-	-	-	-	-	-	-	-	-	-	-	-	-	-	-	-	-	-	-	-
Thiacloprid	1.33333	-	-	-	-	-	-	-	-	-	-	-	-	3.6	3.6	3.6	1	-	-	-	-	-	-	-	-	-	-	-	-	-	-	-	-	-	-	-	-	-	-	-	-
Thiamethoxam	6.66667	-	-	-	-	-	-	-	-	-	-	-	-	-	-	-	-	-	-	-	-	-	-	-	-	-	-	-	-	-	-	-	-	-	-	-	-	-	-	-	-
Thiencarbazone-methyl	6.66667	-	-	-	-	-	-	-	-	-	-	-	-	-	-	-	-	-	-	-	-	43.5	43.5	43.5	1	-	-	-	-	-	-	-	-	-	-	-	-	-	-	-	-
Thiophanate-methyl	6.66667	159.7	159.7	159.7	1	-	-	-	-	-	-	-	-	-	-	-	-	-	-	-	-	-	-	-	-	-	-	-	-	-	-	-	-	-	-	-	-	-	-	-	-
Tolylfluanid	6.66667	-	-	-	-	-	-	-	-	-	-	-	-	-	-	-	-	-	-	-	-	-	-	-	-	-	-	-	-	-	-	-	-	-	-	-	-	-	-	-	-
Tolylfluanid metabolite DMST	1.33333	-	-	-	-	-	-	-	-	-	-	-	-	-	-	-	-	-	-	-	-	-	-	-	-	-	-	-	-	-	-	-	-	-	-	-	-	-	-	-	-
Tri-allate	6.66667	-	-	-	-	-	-	-	-	-	-	-	-	-	-	-	-	-	-	-	-	-	-	-	-	-	-	-	-	-	-	-	-	-	-	-	-	-	-	-	-
Tricyclazole	1.33333	-	-	-	-	-	-	-	-	-	-	-	-	-	-	-	-	-	-	-	-	-	-	-	-	-	-	-	-	-	-	-	-	-	-	-	-	-	-	-	-
Trifloxystrobin	1.33333	-	-	-	-	3.1	6.35	9.6	2	10.2	10.2	10.2	1	-	-	-	-	-	-	-	-	-	-	-	-	-	-	-	-	2.9	2.9	2.9	1	-	-	-	-	-	-	-	-
Trifloxystrobin metabolite CGA 321113	6.66667	-	-	-	-	-	-	-	-	-	-	-	-	-	-	-	-	-	-	-	-	-	-	-	-	-	-	-	-	-	-	-	-	-	-	-	-	-	-	-	-
zoxamid	1.33333	-	-	-	-	34.9	43	51.1	2	-	-	-	-	-	-	-	-	-	-	-	-	-	-	-	-	3.3	22.75	62.3	4	-	-	-	-	-	-	-	-	-	-	-	-

## Sheet: Table_S9 Detection frequencies
Table S8 Detection frequency (%) of the five most frequently detected PPP residues per management system in each CSS. Bold font implies approved active substance., italic font implies metabolite of approved active substance.
CSS	Farming	1	%	2	%	3	%	4	%	5	%
CH	Organic	DDE p,p'	80	HCB	70	fluopyram	20	chlorpyrifos	10	AMPA	10
										fipronil sulfone	10
	conventional	DDE p,p'	100	chlorpyrifos	90	HCB	80	difenoconazole	50	fluopyram	20
										AMPA	20
										carbendazim	20
										dieldrin	20
										indoxacarb	20
CZ	Organic	DDE p,p'	100	HCB	100	DDT p,p'	100	AMPA	61.5385	DDT o,p'	53.8462
	Conventional	DDE p,p'	100	HCB	100	DDT p,p'	90.9091	DDT o,p'	81.8182	chlorpyrifos	81.8182
										tebuconazole	81.8182
DK	Organic	DDE p,p'	90	AMPA	60	HCB	40	glyphosate	20	pendimethalin	20
	Conventional	DDE p,p'	100	diflufenican	90	HCB	70	AMPA	60	fluopyram	60
ES	Organic	DDE p,p'	100	chlorpyrifos	90	metalaxyl (M)	40	metolachlor oxanilic acid	20	spinosyn A	20
	Conventional	DDE p,p'	100	chlorpyrifos	80	metalaxyl (M)	80	metolachlor oxanilic acid	80	difenoconazole	80
FR	Organic	DDE p,p'	70	AMPA	50	boscalid	50	DDT p,p'	40	fluopicolide	20
	Conventional	AMPA	100	glyphosate	100	metrafenone	85.7143	DDE p,p'	71.4286	fluopicolide	71.4286
										ametoctradin	71.4286
HR	Organic	DDE p,p'	90	meptyldinocap phenol	30	AMPA	20	DDT p,p'	10	-	-
	Conventional	DDE p,p'	80	glyphosate	50	AMPA	40	chlorpyrifos	40	tebuconazole	30
IT	Organic	DDE p,p'	100	DDT o,p'	50	DDD p,p'	40	boscalid	30	HCB	30
										dieldrin	30
										fipronil sulfone	30
	Conventional	DDE p,p'	100	boscalid	50	lambda-Cyhalothrin	50	tebuconazole	40	pendimethalin	40
NL	Organic	HCB	100	DDE p,p'	100	DDT p,p'	60	chlorpyrifos	20	lambda-Cyhalothrin	10
										DDD p,p'	10
										dieldrin	10
										fludioxonil	10
										meptyldinocap phenol	10
	Conventional	HCB	100	DDE p,p'	90	fluopicolide	80	bixafen	70	mandipropamid	70
PT	Organic	DDE p,p'	75	metalaxyl (M)	50	AMPA	25	dimethomorph	25	pyriofenone	25
	Conventional	DDE p,p'	100	metalaxyl (M)	100	AMPA	100	dimethomorph	100	glyphosate	100
SL	Organic	DDE p,p'	70	epoxiconazole	40	HCB	30	metolachlor (S)	20	AMPA	20
										DDT p,p'	20
	Conventional	DDE p,p'	60	metolachlor (S)	50	epoxiconazole	40	terbuthylazine	40	chlorpyrifos	40

[truncated: 7 more sheets: Table_S10 Detection by approval, Table_S11 detected not applied, Table_S12 PECs not detected, Table_S13 LC Validaiton, Table_S14 GC Validation, Table_S15 Dataset, References]
